# Supplementary material for: Cultivation of Dominant Freshwater Bacterioplankton Lineages Using a High-Throughput Dilution-to-Extinction Culturing Approach Over a 1-Year Period
Source: Front Microbiol. 2021 Jul 27;12:700637. doi: 10.3389/fmicb.2021.700637 (PMC8353197; doi:10.3389/fmicb.2021.700637)
Supplement: Supplementary file 2 [file Table_1.XLSX]

## Sheet: Supplementary Data
Strain	Season	depth (m)	bps	R/C	phylum/class	group	SILVA SSURef Database (release 123)	Eztaxon-e Identification	Similarity to final taxon (Eztaxon-e)	Genbank Accession
IMCC26001	Spr	1	1428	C	Bacteroidetes	Flavobacterium	Bacteria(100);Bacteroidetes(100);Flavobacteriia(100);Flavobacteriales(100);Flavobacteriaceae(100);Flavobacterium(100);	Bacteria;Bacteroidetes;Flavobacteria;Flavobacteriales;Flavobacteriaceae;Flavobacterium;FN668134_s;FN668134	97.8221	MW884569
IMCC26002	Spr	1	1450	C	Proteobacteria/Betaproteobacteria	PnecA	Bacteria(100);Proteobacteria(100);Betaproteobacteria(100);Burkholderiales(100);Burkholderiaceae(100);Polynucleobacter(100);	Bacteria;Proteobacteria;Betaproteobacteria;Burkholderiales;Ralstonia_f;Polynucleobacter;Polynucleobacter rarus;FM208182	98.4307	MW884570
IMCC26004	Spr	1	693	ND	Bacteroidetes	Flavobacterium	Bacteria(100);Bacteroidetes(100);Flavobacteriia(100);Flavobacteriales(100);Flavobacteriaceae(100);Flavobacterium(100);	Bacteria;Bacteroidetes;Flavobacteria;Flavobacteriales;Flavobacteriaceae;Flavobacterium;FN668134_s;FN668134	97.8221	MW884571
IMCC26005	Spr	1	700	ND	Proteobacteria/Betaproteobacteria	Rhodoferax_Albidiferax	Bacteria(100);Proteobacteria(100);Betaproteobacteria(100);Burkholderiales(100);Comamonadaceae(100);unclassified;	Bacteria;Proteobacteria;Betaproteobacteria;Burkholderiales;Comamonadaceae;Albidiferax;Albidiferax ferrireducens;CP000267	98.7973	MW884572
IMCC26006	Spr	1	696	ND	Proteobacteria/Betaproteobacteria	LimB	Bacteria(100);Proteobacteria(100);Betaproteobacteria(100);Burkholderiales(100);Comamonadaceae(100);Limnohabitans(100);	Bacteria;Proteobacteria;Betaproteobacteria;Burkholderiales;Comamonadaceae;Limnohabitans;EU801144_s;EU801144	99.1364	MW884573
IMCC26007	Spr	1	644	ND	Proteobacteria/Betaproteobacteria	Rhodoferax_Albidiferax	Bacteria(100);Proteobacteria(100);Betaproteobacteria(100);Burkholderiales(100);Comamonadaceae(100);unclassified;	Bacteria;Proteobacteria;Betaproteobacteria;Burkholderiales;Comamonadaceae;Albidiferax;Albidiferax ferrireducens;CP000267	98.4321	MW884574
IMCC26008	Spr	1	1457	R	Proteobacteria/Betaproteobacteria	Rhodoferax_Albidiferax	Bacteria(100);Proteobacteria(100);Betaproteobacteria(100);Burkholderiales(100);Comamonadaceae(100);unclassified;	Bacteria;Proteobacteria;Betaproteobacteria;Burkholderiales;Comamonadaceae;Albidiferax;Albidiferax ferrireducens;CP000267	98.4321	MW884575
IMCC26009	Spr	1	703	ND	Proteobacteria/Betaproteobacteria	PnecA	Bacteria(100);Proteobacteria(100);Betaproteobacteria(100);Burkholderiales(100);Burkholderiaceae(100);Polynucleobacter(100);	Bacteria;Proteobacteria;Betaproteobacteria;Burkholderiales;Ralstonia_f;Polynucleobacter;Polynucleobacter rarus;FM208182	97.8182	MW884576
IMCC26010	Spr	1	675	ND	Bacteroidetes	Pseudarcicella	Bacteria(100);Bacteroidetes(100);Cytophagia(100);Cytophagales(100);Cytophagaceae(100);Pseudarcicella(100);	Bacteria;Bacteroidetes;Cytophagia;Cytophagales;Cytophagaceae;Pseudarcicella;EU800176_s;EU800176	99.1047	MW884577
IMCC26013	Spr	1	682	ND	Bacteroidetes	Flavobacterium	Bacteria(100);Bacteroidetes(100);Flavobacteriia(100);Flavobacteriales(100);Flavobacteriaceae(100);Flavobacterium(100);	Bacteria;Bacteroidetes;Flavobacteria;Flavobacteriales;Flavobacteriaceae;Flavobacterium;FR772225_s;FR772225	97.2777	MW884578
IMCC26014	Spr	1	680	ND	Bacteroidetes	Pseudarcicella	Bacteria(100);Bacteroidetes(100);Cytophagia(100);Cytophagales(100);Cytophagaceae(100);Pseudarcicella(100);	Bacteria;Bacteroidetes;Cytophagia;Cytophagales;Cytophagaceae;Pseudarcicella;EU800176_s;EU800176	98.8658	MW884579
IMCC26015	Spr	1	698	ND	Proteobacteria/Betaproteobacteria	LimB	Bacteria(100);Proteobacteria(100);Betaproteobacteria(100);Burkholderiales(100);Comamonadaceae(100);Limnohabitans(100);	Bacteria;Proteobacteria;Betaproteobacteria;Burkholderiales;Comamonadaceae;Limnohabitans;EU801144_s;EU801144	99.115	MW884580
IMCC26017	Spr	1	699	ND	Proteobacteria/Betaproteobacteria	Lim2	Bacteria(100);Proteobacteria(100);Betaproteobacteria(100);Burkholderiales(100);Comamonadaceae(100);Limnohabitans(98);	Bacteria;Proteobacteria;Betaproteobacteria;Burkholderiales;Comamonadaceae;Curvibacter;FN668029_s;FN668029	98.9673	MW884581
IMCC26018	Spr	1	1436	C	Bacteroidetes	Flavobacterium	Bacteria(100);Bacteroidetes(100);Flavobacteriia(100);Flavobacteriales(100);Flavobacteriaceae(100);Flavobacterium(100);	Bacteria;Bacteroidetes;Flavobacteria;Flavobacteriales;Flavobacteriaceae;Flavobacterium;Flavobacterium chungnamense;GU295971	99.9079	MW884582
IMCC26021	Spr	1	1401	C	Proteobacteria/Alphaproteobacteria	Caulobacter	Bacteria(100);Proteobacteria(100);Alphaproteobacteria(100);Caulobacterales(100);Caulobacteraceae(100);Caulobacter(100);	Bacteria;Proteobacteria;Alphaproteobacteria;Caulobacterales;Caulobacteraceae;Caulobacter;JN656779_s;JN656779	99.2381	MW884583
IMCC26022	Spr	1	700	ND	Proteobacteria/Betaproteobacteria	Rhodoferax_Albidiferax	Bacteria(100);Proteobacteria(100);Betaproteobacteria(100);Burkholderiales(100);Comamonadaceae(100);unclassified;	Bacteria;Proteobacteria;Betaproteobacteria;Burkholderiales;Comamonadaceae;Albidiferax;Albidiferax ferrireducens;CP000267	98.4321	MW884584
IMCC26023	Spr	1	1432	C	Bacteroidetes	Flavobacterium	Bacteria(100);Bacteroidetes(100);Flavobacteriia(100);Flavobacteriales(100);Flavobacteriaceae(100);Flavobacterium(100);	Bacteria;Bacteroidetes;Flavobacteria;Flavobacteriales;Flavobacteriaceae;Flavobacterium;HQ327301_s;HQ327301	97.8648	MW884585
IMCC26024	Spr	1	704	ND	Bacteroidetes	LiUU-11-161	Bacteria(100);Bacteroidetes(100);Sphingobacteriia(100);Sphingobacteriales(100);LiUU-11-161(100);unclassified;	Bacteria;Bacteroidetes;Sphingobacteriia;HQ178786_o;FJ793180_f;HM129857_g;HM129857_s;HM129857	99.8158	MW884586
IMCC26025	Spr	1	696	ND	Proteobacteria/Betaproteobacteria	Rhodoferax_Albidiferax	Bacteria(100);Proteobacteria(100);Betaproteobacteria(100);Burkholderiales(100);Comamonadaceae(100);unclassified;	Bacteria;Proteobacteria;Betaproteobacteria;Burkholderiales;Comamonadaceae;Albidiferax;Albidiferax ferrireducens;CP000267	98.2818	MW884587
IMCC26026	Spr	1	701	ND	Proteobacteria/Betaproteobacteria	Rhodoferax_Albidiferax	Bacteria(100);Proteobacteria(100);Betaproteobacteria(100);Burkholderiales(100);Comamonadaceae(100);unclassified;	Bacteria;Proteobacteria;Betaproteobacteria;Burkholderiales;Comamonadaceae;Albidiferax;Albidiferax ferrireducens;CP000267	98.2143	MW884588
IMCC26028	Spr	1	685	ND	Proteobacteria/Betaproteobacteria	LimB	Bacteria(100);Proteobacteria(100);Betaproteobacteria(100);Burkholderiales(100);Comamonadaceae(100);Limnohabitans(100);	Bacteria;Proteobacteria;Betaproteobacteria;Burkholderiales;Comamonadaceae;Limnohabitans;EU801144_s;EU801144	98.7478	MW884589
IMCC26029	Spr	1	696	ND	Bacteroidetes	Flavobacterium	Bacteria(100);Bacteroidetes(100);Flavobacteriia(100);Flavobacteriales(100);Flavobacteriaceae(100);Flavobacterium(100);	Bacteria;Bacteroidetes;Flavobacteria;Flavobacteriales;Flavobacteriaceae;Flavobacterium;Flavobacterium succinicans;JATV01000001	97.2426	MW884590
IMCC26030	Spr	1	681	ND	Proteobacteria/Betaproteobacteria	PnecA	Bacteria(100);Proteobacteria(100);Betaproteobacteria(100);Burkholderiales(100);Burkholderiaceae(100);Polynucleobacter(100);	Bacteria;Proteobacteria;Betaproteobacteria;Burkholderiales;Ralstonia_f;Polynucleobacter;Polynucleobacter rarus;FM208182	98.4307	MW884591
IMCC26031	Spr	1	693	ND	Bacteroidetes	Flavobacterium	Bacteria(100);Bacteroidetes(100);Flavobacteriia(100);Flavobacteriales(100);Flavobacteriaceae(100);Flavobacterium(100);	Bacteria;Bacteroidetes;Flavobacteria;Flavobacteriales;Flavobacteriaceae;Flavobacterium;JQ815859_s;JQ815859	96.846	MW884592
IMCC26033	Spr	1	698	ND	Proteobacteria/Betaproteobacteria	LimB	Bacteria(100);Proteobacteria(100);Betaproteobacteria(100);Burkholderiales(100);Comamonadaceae(100);Limnohabitans(100);	Bacteria;Proteobacteria;Betaproteobacteria;Burkholderiales;Comamonadaceae;Limnohabitans;EU801144_s;EU801144	99.115	MW884593
IMCC26035	Spr	1	696	ND	Proteobacteria/Betaproteobacteria	LimD	Bacteria(100);Proteobacteria(100);Betaproteobacteria(100);Burkholderiales(100);Comamonadaceae(100);Limnohabitans(100);	Bacteria;Proteobacteria;Betaproteobacteria;Burkholderiales;Comamonadaceae;Limnohabitans;AJ867911_s;AJ867911	100	MW884594
IMCC26036	Spr	1	681	ND	Proteobacteria/Betaproteobacteria	Lim2	Bacteria(100);Proteobacteria(100);Betaproteobacteria(100);Burkholderiales(100);Comamonadaceae(100);unclassified;	Bacteria;Proteobacteria;Betaproteobacteria;Burkholderiales;Comamonadaceae;Curvibacter;FN668029_s;FN668029	99.3019	MW884595
IMCC26037	Spr	1	706	ND	Proteobacteria/Betaproteobacteria	PnecB2	Bacteria(100);Proteobacteria(100);Betaproteobacteria(100);Burkholderiales(100);Burkholderiaceae(100);Polynucleobacter(100);	Bacteria;Proteobacteria;Betaproteobacteria;Burkholderiales;Ralstonia_f;Polynucleobacter;Polynucleobacter acidiphobus;FM208180	100	MW884596
IMCC26038	Spr	1	1448	C	Proteobacteria/Betaproteobacteria	PnecA	Bacteria(100);Proteobacteria(100);Betaproteobacteria(100);Burkholderiales(100);Burkholderiaceae(100);Polynucleobacter(100);	Bacteria;Proteobacteria;Betaproteobacteria;Burkholderiales;Ralstonia_f;Polynucleobacter;Polynucleobacter rarus;FM208182	98.4307	MW884597
IMCC26039	Spr	1	1452	C	Proteobacteria/Betaproteobacteria	PnecA	Bacteria(100);Proteobacteria(100);Betaproteobacteria(100);Burkholderiales(100);Burkholderiaceae(100);Polynucleobacter(100);	Bacteria;Proteobacteria;Betaproteobacteria;Burkholderiales;Ralstonia_f;Polynucleobacter;Polynucleobacter rarus;FM208182	98.4307	MW884598
IMCC26040	Spr	1	721	ND	Verrucomicrobia	OPB35 soil group	Bacteria(100);Verrucomicrobia(100);OPB35_soil_group(100);unclassified;unclassified;unclassified;	Bacteria;Verrucomicrobia;Verrucomicrobiae;Pedosphaera_o;Pedosphaera_f;FJ800525_g;FJ800525_s;FJ800525	99.8246	MW884599
IMCC26042	Spr	1	700	ND	Proteobacteria/Betaproteobacteria	Rhodoferax_Albidiferax	Bacteria(100);Proteobacteria(100);Betaproteobacteria(100);Burkholderiales(100);Comamonadaceae(100);unclassified;	Bacteria;Proteobacteria;Betaproteobacteria;Burkholderiales;Comamonadaceae;Albidiferax;Albidiferax ferrireducens;CP000267	98.7973	MW884600
IMCC26043	Spr	1	700	ND	Proteobacteria/Betaproteobacteria	Rhodoferax_Albidiferax	Bacteria(100);Proteobacteria(100);Betaproteobacteria(100);Burkholderiales(100);Comamonadaceae(100);unclassified;	Bacteria;Proteobacteria;Betaproteobacteria;Burkholderiales;Comamonadaceae;Albidiferax;Albidiferax ferrireducens;CP000267	98.4321	MW884601
IMCC26044	Spr	1	703	ND	Proteobacteria/Betaproteobacteria	PnecA	Bacteria(100);Proteobacteria(100);Betaproteobacteria(100);Burkholderiales(100);Burkholderiaceae(100);Polynucleobacter(100);	Bacteria;Proteobacteria;Betaproteobacteria;Burkholderiales;Ralstonia_f;Polynucleobacter;Polynucleobacter rarus;FM208182	98.4307	MW884602
IMCC26045	Spr	1	696	ND	Proteobacteria/Betaproteobacteria	LimB	Bacteria(100);Proteobacteria(100);Betaproteobacteria(100);Burkholderiales(100);Comamonadaceae(100);Limnohabitans(100);	Bacteria;Proteobacteria;Betaproteobacteria;Burkholderiales;Comamonadaceae;Limnohabitans;EU801144_s;EU801144	98.9474	MW884603
IMCC26046	Spr	1	1454	C	Proteobacteria/Betaproteobacteria	Pnec	Bacteria(100);Proteobacteria(100);Betaproteobacteria(100);Burkholderiales(100);Burkholderiaceae(100);Polynucleobacter(100);	Bacteria;Proteobacteria;Betaproteobacteria;Burkholderiales;Ralstonia_f;Polynucleobacter;Polynucleobacter difficilis;FM208181	98.79	MW884604
IMCC26048	Spr	1	628	ND	Proteobacteria/Betaproteobacteria	Rhodoferax_Albidiferax	Bacteria(100);Proteobacteria(100);Betaproteobacteria(100);Burkholderiales(100);Comamonadaceae(100);unclassified;	Bacteria;Proteobacteria;Betaproteobacteria;Burkholderiales;Comamonadaceae;Albidiferax;Albidiferax ferrireducens;CP000267	97.6378	MW884605
IMCC26050	Spr	1	698	ND	Proteobacteria/Betaproteobacteria	Rhodoferax_Albidiferax	Bacteria(100);Proteobacteria(100);Betaproteobacteria(100);Burkholderiales(100);Comamonadaceae(100);unclassified;	Bacteria;Proteobacteria;Betaproteobacteria;Burkholderiales;Comamonadaceae;Albidiferax;Albidiferax ferrireducens;CP000267	98.4321	MW884606
IMCC26051	Spr	1	700	ND	Proteobacteria/Betaproteobacteria	Rhodoferax_Albidiferax	Bacteria(100);Proteobacteria(100);Betaproteobacteria(100);Burkholderiales(100);Comamonadaceae(100);unclassified;	Bacteria;Proteobacteria;Betaproteobacteria;Burkholderiales;Comamonadaceae;Albidiferax;Albidiferax ferrireducens;CP000267	98.5989	MW884607
IMCC26052	Spr	1	706	ND	Proteobacteria/Betaproteobacteria	PnecB2	Bacteria(100);Proteobacteria(100);Betaproteobacteria(100);Burkholderiales(100);Burkholderiaceae(100);Polynucleobacter(100);	Bacteria;Proteobacteria;Betaproteobacteria;Burkholderiales;Ralstonia_f;Polynucleobacter;Polynucleobacter acidiphobus;FM208180	99.1349	MW884608
IMCC26053	Spr	1	1438	C	Bacteroidetes	Flavobacterium	Bacteria(100);Bacteroidetes(100);Flavobacteriia(100);Flavobacteriales(100);Flavobacteriaceae(100);Flavobacterium(100);	Bacteria;Bacteroidetes;Flavobacteria;Flavobacteriales;Flavobacteriaceae;Flavobacterium;Flavobacterium succinicans;JATV01000001	97.2426	MW884609
IMCC26054	Spr	1	696	ND	Proteobacteria/Betaproteobacteria	LimB	Bacteria(100);Proteobacteria(100);Betaproteobacteria(100);Burkholderiales(100);Comamonadaceae(100);Limnohabitans(100);	Bacteria;Proteobacteria;Betaproteobacteria;Burkholderiales;Comamonadaceae;Limnohabitans;EU801144_s;EU801144	99.1364	MW884610
IMCC26056	Spr	1	701	R	Bacteroidetes	Ferruginibacter	Bacteria(100);Bacteroidetes(100);Sphingobacteriia(100);Sphingobacteriales(100);Chitinophagaceae(100);Ferruginibacter(100);	Bacteria;Bacteroidetes;Sphingobacteriia;Sphingobacteriales;Chitinophagaceae;Ferruginibacter;HQ538630_s;HQ538630	97.1119	MW884611
IMCC26057	Spr	1	1424	R	Bacteroidetes	Pseudarcicella	Bacteria(100);Bacteroidetes(100);Cytophagia(100);Cytophagales(100);Cytophagaceae(100);Pseudarcicella(100);	Bacteria;Bacteroidetes;Cytophagia;Cytophagales;Cytophagaceae;Pseudarcicella;EU800176_s;EU800176	99.1047	MW884612
IMCC26058	Spr	1	689	ND	Bacteroidetes	Pseudarcicella	Bacteria(100);Bacteroidetes(100);Cytophagia(100);Cytophagales(100);Cytophagaceae(100);Pseudarcicella(100);	Bacteria;Bacteroidetes;Cytophagia;Cytophagales;Cytophagaceae;Pseudarcicella;EU800176_s;EU800176	99.1047	MW884613
IMCC26059	Spr	1	1453	C	Proteobacteria/Betaproteobacteria	Rhodoferax_Albidiferax	Bacteria(100);Proteobacteria(100);Betaproteobacteria(100);Burkholderiales(100);Comamonadaceae(100);unclassified;	Bacteria;Proteobacteria;Betaproteobacteria;Burkholderiales;Comamonadaceae;Curvibacter;Curvibacter fontanus;AB120963	98.6183	MW884614
IMCC26060	Spr	1	650	ND	Proteobacteria/Betaproteobacteria	LimB	Bacteria(100);Proteobacteria(100);Betaproteobacteria(100);Burkholderiales(100);Comamonadaceae(100);Limnohabitans(100);	Bacteria;Proteobacteria;Betaproteobacteria;Burkholderiales;Comamonadaceae;Limnohabitans;EU801144_s;EU801144	98.6616	MW884615
IMCC26061	Spr	1	679	ND	Proteobacteria/Betaproteobacteria	LimD	Bacteria(100);Proteobacteria(100);Betaproteobacteria(100);Burkholderiales(100);Comamonadaceae(100);Limnohabitans(100);	Bacteria;Proteobacteria;Betaproteobacteria;Burkholderiales;Comamonadaceae;Limnohabitans;AJ867911_s;AJ867911	100	MW884616
IMCC26063	Spr	1	1428	C	Bacteroidetes	Flavobacterium	Bacteria(100);Bacteroidetes(100);Flavobacteriia(100);Flavobacteriales(100);Flavobacteriaceae(100);Flavobacterium(100);	Bacteria;Bacteroidetes;Flavobacteria;Flavobacteriales;Flavobacteriaceae;Flavobacterium;HQ327301_s;HQ327301	95.8743	MW884617
IMCC26064	Spr	1	695	ND	Proteobacteria/Betaproteobacteria	Rhodoferax_Albidiferax	Bacteria(100);Proteobacteria(100);Betaproteobacteria(100);Burkholderiales(100);Comamonadaceae(100);unclassified;	Bacteria;Proteobacteria;Betaproteobacteria;Burkholderiales;Comamonadaceae;Albidiferax;Albidiferax ferrireducens;CP000267	98.2332	MW884618
IMCC26065	Spr	1	696	ND	Proteobacteria/Betaproteobacteria	LimB	Bacteria(100);Proteobacteria(100);Betaproteobacteria(100);Burkholderiales(100);Comamonadaceae(100);Limnohabitans(100);	Bacteria;Proteobacteria;Betaproteobacteria;Burkholderiales;Comamonadaceae;Limnohabitans;EU801144_s;EU801144	99.1364	MW884619
IMCC26066	Spr	1	682	ND	Proteobacteria/Betaproteobacteria	Lim2	Bacteria(100);Proteobacteria(100);Betaproteobacteria(100);Burkholderiales(100);Comamonadaceae(100);uncultured(97);	Bacteria;Proteobacteria;Betaproteobacteria;Burkholderiales;Comamonadaceae;Curvibacter;FN668029_s;FN668029	97.5482	MW884620
IMCC26067	Spr	1	696	ND	Proteobacteria/Betaproteobacteria	LimB	Bacteria(100);Proteobacteria(100);Betaproteobacteria(100);Burkholderiales(100);Comamonadaceae(100);Limnohabitans(100);	Bacteria;Proteobacteria;Betaproteobacteria;Burkholderiales;Comamonadaceae;Limnohabitans;EU801144_s;EU801144	99.115	MW884621
IMCC26068	Spr	1	672	ND	Actinobacteria	acI-B1	Bacteria(100);Actinobacteria(100);Actinobacteria(100);Frankiales(100);Sporichthyaceae(100);hgcI_clade(100);	Bacteria;Actinobacteria;Actinobacteria_c;Planktophila_o;Planktophila_f;AcI_B_g;AJWB_s;AJWB01000065	100	MW884622
IMCC26070	Spr	1	696	ND	Proteobacteria/Betaproteobacteria	LimB	Bacteria(100);Proteobacteria(100);Betaproteobacteria(100);Burkholderiales(100);Comamonadaceae(100);Limnohabitans(100);	Bacteria;Proteobacteria;Betaproteobacteria;Burkholderiales;Comamonadaceae;Limnohabitans;EU801144_s;EU801144	99.2844	MW884623
IMCC26071	Spr	1	1459	C	Proteobacteria/Betaproteobacteria	PnecA	Bacteria(100);Proteobacteria(100);Betaproteobacteria(100);Burkholderiales(100);Burkholderiaceae(100);Polynucleobacter(100);	Bacteria;Proteobacteria;Betaproteobacteria;Burkholderiales;Ralstonia_f;Polynucleobacter;Polynucleobacter rarus;FM208182	98.4307	MW884624
IMCC26072	Spr	1	659	ND	Bacteroidetes	Flavobacterium	Bacteria(100);Bacteroidetes(100);Flavobacteriia(100);Flavobacteriales(100);Flavobacteriaceae(100);Flavobacterium(100);	Bacteria;Bacteroidetes;Flavobacteria;Flavobacteriales;Flavobacteriaceae;Flavobacterium;AF534436_s;AF534436	97.2056	MW884625
IMCC26073	Spr	1	675	ND	Proteobacteria/Betaproteobacteria	LimB	Bacteria(100);Proteobacteria(100);Betaproteobacteria(100);Burkholderiales(100);Comamonadaceae(100);Limnohabitans(100);	Bacteria;Proteobacteria;Betaproteobacteria;Burkholderiales;Comamonadaceae;Limnohabitans;EU801144_s;EU801144	98.3486	MW884626
IMCC26074	Spr	1	696	ND	Proteobacteria/Betaproteobacteria	LimB	Bacteria(100);Proteobacteria(100);Betaproteobacteria(100);Burkholderiales(100);Comamonadaceae(100);Limnohabitans(100);	Bacteria;Proteobacteria;Betaproteobacteria;Burkholderiales;Comamonadaceae;Limnohabitans;EU801144_s;EU801144	99.1364	MW884627
IMCC26075	Spr	1	700	ND	Proteobacteria/Betaproteobacteria	Rhodoferax_Albidiferax	Bacteria(100);Proteobacteria(100);Betaproteobacteria(100);Burkholderiales(100);Comamonadaceae(100);unclassified;	Bacteria;Proteobacteria;Betaproteobacteria;Burkholderiales;Comamonadaceae;Albidiferax;Albidiferax ferrireducens;CP000267	98.7973	MW884628
IMCC26076	Spr	1	693	ND	Proteobacteria/Betaproteobacteria	LimB	Bacteria(100);Proteobacteria(100);Betaproteobacteria(100);Burkholderiales(100);Comamonadaceae(100);Limnohabitans(100);	Bacteria;Proteobacteria;Betaproteobacteria;Burkholderiales;Comamonadaceae;Limnohabitans;EU801144_s;EU801144	99.1364	MW884629
IMCC26077	Spr	1	641	ND	Actinobacteria	acI-C1	Bacteria(100);Actinobacteria(100);Actinobacteria(100);Frankiales(100);Sporichthyaceae(100);hgcI_clade(100);	Bacteria;Actinobacteria;Actinobacteria_c;Planktophila_o;Planktophila_f;AcI_C_g;EU803457_s;EU803457	99.6124	MW884630
IMCC26078	Spr	1	697	ND	Proteobacteria/Betaproteobacteria	PnecA	Bacteria(100);Proteobacteria(100);Betaproteobacteria(100);Burkholderiales(100);Burkholderiaceae(100);Polynucleobacter(100);	Bacteria;Proteobacteria;Betaproteobacteria;Burkholderiales;Ralstonia_f;Polynucleobacter;Polynucleobacter rarus;FM208182	98.4307	MW884631
IMCC26079	Spr	1	1432	C	Bacteroidetes	Flavobacterium	Bacteria(100);Bacteroidetes(100);Flavobacteriia(100);Flavobacteriales(100);Flavobacteriaceae(100);Flavobacterium(100);	Bacteria;Bacteroidetes;Flavobacteria;Flavobacteriales;Flavobacteriaceae;Flavobacterium;AF534436_s;AF534436	98.6486	MW884632
IMCC26080	Spr	1	688	ND	Proteobacteria/Betaproteobacteria	LimB	Bacteria(100);Proteobacteria(100);Betaproteobacteria(100);Burkholderiales(100);Comamonadaceae(100);Limnohabitans(100);	Bacteria;Proteobacteria;Betaproteobacteria;Burkholderiales;Comamonadaceae;Limnohabitans;EU801144_s;EU801144	98.915	MW884633
IMCC26081	Spr	1	1423	C	Bacteroidetes	Flavobacterium	Bacteria(100);Bacteroidetes(100);Flavobacteriia(100);Flavobacteriales(100);Flavobacteriaceae(100);Flavobacterium(100);	Bacteria;Bacteroidetes;Flavobacteria;Flavobacteriales;Flavobacteriaceae;Flavobacterium;HQ327301_s;HQ327301	96.3907	MW884634
IMCC26082	Spr	50	696	ND	Proteobacteria/Betaproteobacteria	LimD	Bacteria(100);Proteobacteria(100);Betaproteobacteria(100);Burkholderiales(100);Comamonadaceae(100);Limnohabitans(100);	Bacteria;Proteobacteria;Betaproteobacteria;Burkholderiales;Comamonadaceae;Limnohabitans;AJ867911_s;AJ867911	100	MW884635
IMCC26083	Spr	50	1454	C	Proteobacteria/Betaproteobacteria	Pnec	Bacteria(100);Proteobacteria(100);Betaproteobacteria(100);Burkholderiales(100);Burkholderiaceae(100);Polynucleobacter(100);	Bacteria;Proteobacteria;Betaproteobacteria;Burkholderiales;Ralstonia_f;Polynucleobacter;Polynucleobacter difficilis;FM208181	98.79	MW884636
IMCC26084	Spr	50	684	ND	Actinobacteria	acIV-C	Bacteria(100);Actinobacteria(100);Acidimicrobiia(100);Acidimicrobiales(100);Acidimicrobiaceae(100);CL500-29_marine_group(100);	Bacteria;Actinobacteria;Acidimicrobiia;Acidimicrobiales;Ilumatobacter_f;GQ387490_g;EU801946_s;EU801946	98.9247	MW884637
IMCC26085	Spr	50	1448	R	Actinobacteria	acIV-D	Bacteria(100);Actinobacteria(100);Acidimicrobiia(100);Acidimicrobiales(100);uncultured(100);unclassified;	Bacteria;Actinobacteria;Acidimicrobiia;Acidimicrobiales;Iamiaceae;EF632905_g;DQ316372_s;DQ316372	99.4915	MW884638
IMCC26086	Spr	50	700	ND	Proteobacteria/Betaproteobacteria	Lim2	Bacteria(100);Proteobacteria(100);Betaproteobacteria(100);Burkholderiales(100);Comamonadaceae(100);Limnohabitans(98);	Bacteria;Proteobacteria;Betaproteobacteria;Burkholderiales;Comamonadaceae;Curvibacter;FN668029_s;FN668029	98.9673	MW884639
IMCC26087	Spr	50	685	ND	Proteobacteria/Betaproteobacteria	Rhodoferax_Albidiferax	Bacteria(100);Proteobacteria(100);Betaproteobacteria(100);Burkholderiales(100);Comamonadaceae(100);unclassified;	Bacteria;Proteobacteria;Betaproteobacteria;Burkholderiales;Comamonadaceae;Albidiferax;Albidiferax ferrireducens;CP000267	98.4321	MW884640
IMCC26088	Spr	50	680	ND	Proteobacteria/Betaproteobacteria	LimB	Bacteria(100);Proteobacteria(100);Betaproteobacteria(100);Burkholderiales(100);Comamonadaceae(100);Limnohabitans(100);	Bacteria;Proteobacteria;Betaproteobacteria;Burkholderiales;Comamonadaceae;Limnohabitans;EU801144_s;EU801144	99.1364	MW884641
IMCC26090	Spr	50	1444	R	Proteobacteria/Betaproteobacteria	LimB	Bacteria(100);Proteobacteria(100);Betaproteobacteria(100);Burkholderiales(100);Comamonadaceae(100);Limnohabitans(100);	Bacteria;Proteobacteria;Betaproteobacteria;Burkholderiales;Comamonadaceae;Limnohabitans;EU801144_s;EU801144	99.1364	MW884642
IMCC26091	Spr	50	684	ND	Proteobacteria/Betaproteobacteria	Lim2	Bacteria(100);Proteobacteria(100);Betaproteobacteria(100);Burkholderiales(100);Comamonadaceae(100);Limnohabitans(98);	Bacteria;Proteobacteria;Betaproteobacteria;Burkholderiales;Comamonadaceae;Curvibacter;FN668029_s;FN668029	98.9673	MW884643
IMCC26092	Spr	50	695	ND	Proteobacteria/Betaproteobacteria	LimD	Bacteria(100);Proteobacteria(100);Betaproteobacteria(100);Burkholderiales(100);Comamonadaceae(100);Limnohabitans(100);	Bacteria;Proteobacteria;Betaproteobacteria;Burkholderiales;Comamonadaceae;Limnohabitans;AJ867911_s;AJ867911	100	MW884644
IMCC26093	Spr	50	699	ND	Proteobacteria/Betaproteobacteria	Lim2	Bacteria(100);Proteobacteria(100);Betaproteobacteria(100);Burkholderiales(100);Comamonadaceae(100);uncultured(83);	Bacteria;Proteobacteria;Betaproteobacteria;Burkholderiales;Comamonadaceae;Curvibacter;FN668029_s;FN668029	97.7778	MW884645
IMCC26094	Spr	50	694	ND	Proteobacteria/Betaproteobacteria	Polaromonas	Bacteria(100);Proteobacteria(100);Betaproteobacteria(100);Burkholderiales(100);Comamonadaceae(100);Polaromonas(100);	Bacteria;Proteobacteria;Betaproteobacteria;Burkholderiales;Comamonadaceae;Polaromonas;AB199574_s;AB199574	99.0942	MW884646
IMCC26095	Spr	50	692	ND	Proteobacteria/Betaproteobacteria	Lim2	Bacteria(100);Proteobacteria(100);Betaproteobacteria(100);Burkholderiales(100);Comamonadaceae(100);Limnohabitans(96);	Bacteria;Proteobacteria;Betaproteobacteria;Burkholderiales;Comamonadaceae;Curvibacter;FN668029_s;FN668029	98.9673	MW884647
IMCC26096	Spr	50	1464	C	Proteobacteria/Betaproteobacteria	TRA3-20	Bacteria(100);Proteobacteria(100);Betaproteobacteria(100);TRA3-20(100);unclassified;unclassified;	Bacteria;Proteobacteria;Betaproteobacteria;DQ395705_o;DQ395705_f;DQ395705_g;AB179533_s;AB179533	98.8014	MW884648
IMCC26098	Spr	50	696	ND	Proteobacteria/Betaproteobacteria	LimB	Bacteria(100);Proteobacteria(100);Betaproteobacteria(100);Burkholderiales(100);Comamonadaceae(100);Limnohabitans(100);	Bacteria;Proteobacteria;Betaproteobacteria;Burkholderiales;Comamonadaceae;Limnohabitans;EU801144_s;EU801144	99.115	MW884649
IMCC26099	Spr	50	700	ND	Proteobacteria/Betaproteobacteria	Rhodoferax_Albidiferax	Bacteria(100);Proteobacteria(100);Betaproteobacteria(100);Burkholderiales(100);Comamonadaceae(100);unclassified;	Bacteria;Proteobacteria;Betaproteobacteria;Burkholderiales;Comamonadaceae;Albidiferax;Albidiferax ferrireducens;CP000267	98.2394	MW884650
IMCC26101	Spr	50	699	ND	Proteobacteria/Betaproteobacteria	LimB	Bacteria(100);Proteobacteria(100);Betaproteobacteria(100);Burkholderiales(100);Comamonadaceae(100);Limnohabitans(100);	Bacteria;Proteobacteria;Betaproteobacteria;Burkholderiales;Comamonadaceae;Limnohabitans;EU801144_s;EU801144	99.115	MW884651
IMCC26102	Spr	50	704	ND	Proteobacteria/Betaproteobacteria	Lim2	Bacteria(100);Proteobacteria(100);Betaproteobacteria(100);Burkholderiales(100);Comamonadaceae(100);Limnohabitans(96);	Bacteria;Proteobacteria;Betaproteobacteria;Burkholderiales;Comamonadaceae;Curvibacter;FN668029_s;FN668029	98.9673	MW884652
IMCC26103	Spr	50	639	ND	Actinobacteria	acI-A4	Bacteria(100);Actinobacteria(100);Actinobacteria(100);Frankiales(100);Sporichthyaceae(100);hgcI_clade(98);	Bacteria;Actinobacteria;Actinobacteria_c;Planktophila_o;Planktophila_f;Planktophila;HM129375_s;HM129375	99.0253	MW884653
IMCC26106	Spr	50	696	ND	Proteobacteria/Betaproteobacteria	LimB	Bacteria(100);Proteobacteria(100);Betaproteobacteria(100);Burkholderiales(100);Comamonadaceae(100);Limnohabitans(100);	Bacteria;Proteobacteria;Betaproteobacteria;Burkholderiales;Comamonadaceae;Limnohabitans;EU801144_s;EU801144	99.1364	MW884654
IMCC26107	Spr	50	695	ND	Proteobacteria/Betaproteobacteria	LimB	Bacteria(100);Proteobacteria(100);Betaproteobacteria(100);Burkholderiales(100);Comamonadaceae(100);Limnohabitans(100);	Bacteria;Proteobacteria;Betaproteobacteria;Burkholderiales;Comamonadaceae;Limnohabitans;EU801144_s;EU801144	99.1364	MW884655
IMCC26109	Spr	50	696	ND	Proteobacteria/Betaproteobacteria	LimB	Bacteria(100);Proteobacteria(100);Betaproteobacteria(100);Burkholderiales(100);Comamonadaceae(100);Limnohabitans(100);	Bacteria;Proteobacteria;Betaproteobacteria;Burkholderiales;Comamonadaceae;Limnohabitans;EU801144_s;EU801144	99.115	MW884656
IMCC26111	Spr	50	644	ND	Proteobacteria/Betaproteobacteria	LimB	Bacteria(100);Proteobacteria(100);Betaproteobacteria(100);Burkholderiales(100);Comamonadaceae(100);Limnohabitans(99);	Bacteria;Proteobacteria;Betaproteobacteria;Burkholderiales;Comamonadaceae;Limnohabitans;EU801144_s;EU801144	98.4436	MW884657
IMCC26112	Spr	50	702	ND	Proteobacteria/Betaproteobacteria	LimB	Bacteria(100);Proteobacteria(100);Betaproteobacteria(100);Burkholderiales(100);Comamonadaceae(100);Limnohabitans(100);	Bacteria;Proteobacteria;Betaproteobacteria;Burkholderiales;Comamonadaceae;Limnohabitans;EU801144_s;EU801144	98.7698	MW884658
IMCC26113	Spr	50	707	ND	Proteobacteria/Betaproteobacteria	LimB	Bacteria(100);Proteobacteria(100);Betaproteobacteria(100);Burkholderiales(100);Comamonadaceae(100);Limnohabitans(100);	Bacteria;Proteobacteria;Betaproteobacteria;Burkholderiales;Comamonadaceae;Limnohabitans;EU801144_s;EU801144	99.1364	MW884659
IMCC26114	Spr	1	704	ND	Proteobacteria/Betaproteobacteria	PnecA	Bacteria(100);Proteobacteria(100);Betaproteobacteria(100);Burkholderiales(100);Burkholderiaceae(100);Polynucleobacter(100);	Bacteria;Proteobacteria;Betaproteobacteria;Burkholderiales;Ralstonia_f;Polynucleobacter;Polynucleobacter rarus;FM208182	98.4307	MW884660
IMCC26115	Spr	1	1415	C	Proteobacteria/Alphaproteobacteria	Caulobacter	Bacteria(100);Proteobacteria(100);Alphaproteobacteria(100);Caulobacterales(100);Caulobacteraceae(100);Caulobacter(100);	Bacteria;Proteobacteria;Alphaproteobacteria;Caulobacterales;Caulobacteraceae;Caulobacter;Caulobacter henricii;AJ227758	#N/A	MW884661
IMCC26116	Spr	1	1451	C	Proteobacteria/Betaproteobacteria	Lim2	Bacteria(100);Proteobacteria(100);Betaproteobacteria(100);Burkholderiales(100);Comamonadaceae(100);Limnohabitans(98);	Bacteria;Proteobacteria;Betaproteobacteria;Burkholderiales;Comamonadaceae;Curvibacter;FN668029_s;FN668029	99.47	MW884662
IMCC26118	Spr	1	1420	C	Bacteroidetes	Flavobacterium	Bacteria(100);Bacteroidetes(100);Flavobacteriia(100);Flavobacteriales(100);Flavobacteriaceae(100);Flavobacterium(100);	Bacteria;Bacteroidetes;Flavobacteria;Flavobacteriales;Flavobacteriaceae;Flavobacterium;FN668134_s;FN668134	97.4052	MW884663
IMCC26120	Spr	1	700	ND	Proteobacteria/Betaproteobacteria	Lim2	Bacteria(100);Proteobacteria(100);Betaproteobacteria(100);Burkholderiales(100);Comamonadaceae(100);uncultured(89);	Bacteria;Proteobacteria;Betaproteobacteria;Burkholderiales;Comamonadaceae;Curvibacter;FN668029_s;FN668029	97.5482	MW884664
IMCC26122	Spr	1	696	ND	Proteobacteria/Betaproteobacteria	LimB	Bacteria(100);Proteobacteria(100);Betaproteobacteria(100);Burkholderiales(100);Comamonadaceae(100);Limnohabitans(100);	Bacteria;Proteobacteria;Betaproteobacteria;Burkholderiales;Comamonadaceae;Limnohabitans;EU801144_s;EU801144	99.1364	MW884665
IMCC26123	Spr	1	696	ND	Proteobacteria/Betaproteobacteria	LimB	Bacteria(100);Proteobacteria(100);Betaproteobacteria(100);Burkholderiales(100);Comamonadaceae(100);Limnohabitans(100);	Bacteria;Proteobacteria;Betaproteobacteria;Burkholderiales;Comamonadaceae;Limnohabitans;EU801144_s;EU801144	99.1364	MW884666
IMCC26125	Spr	1	696	ND	Proteobacteria/Betaproteobacteria	LimD	Bacteria(100);Proteobacteria(100);Betaproteobacteria(100);Burkholderiales(100);Comamonadaceae(100);Limnohabitans(100);	Bacteria;Proteobacteria;Betaproteobacteria;Burkholderiales;Comamonadaceae;Limnohabitans;AJ867911_s;AJ867911	100	MW884667
IMCC26126	Spr	1	696	ND	Bacteroidetes	Flavobacterium	Bacteria(100);Bacteroidetes(100);Flavobacteriia(100);Flavobacteriales(100);Flavobacteriaceae(100);Flavobacterium(100);	Bacteria;Bacteroidetes;Flavobacteria;Flavobacteriales;Flavobacteriaceae;Flavobacterium;AF534436_s;AF534436	98.6486	MW884668
IMCC26127	Spr	1	675	ND	Proteobacteria/Betaproteobacteria	PnecA	Bacteria(100);Proteobacteria(100);Betaproteobacteria(100);Burkholderiales(100);Burkholderiaceae(100);Polynucleobacter(100);	Bacteria;Proteobacteria;Betaproteobacteria;Burkholderiales;Ralstonia_f;Polynucleobacter;Polynucleobacter rarus;FM208182	96.8401	MW884669
IMCC26128	Spr	1	696	ND	Proteobacteria/Betaproteobacteria	LimB	Bacteria(100);Proteobacteria(100);Betaproteobacteria(100);Burkholderiales(100);Comamonadaceae(100);Limnohabitans(100);	Bacteria;Proteobacteria;Betaproteobacteria;Burkholderiales;Comamonadaceae;Limnohabitans;EU801144_s;EU801144	99.1364	MW884670
IMCC26129	Spr	1	692	ND	Proteobacteria/Betaproteobacteria	LimD	Bacteria(100);Proteobacteria(100);Betaproteobacteria(100);Burkholderiales(100);Comamonadaceae(100);Limnohabitans(100);	Bacteria;Proteobacteria;Betaproteobacteria;Burkholderiales;Comamonadaceae;Limnohabitans;AJ867911_s;AJ867911	100	MW884671
IMCC26130	Spr	1	716	ND	Proteobacteria/Betaproteobacteria	Rhodoferax_Albidiferax	Bacteria(100);Proteobacteria(100);Betaproteobacteria(100);Burkholderiales(100);Comamonadaceae(100);unclassified;	Bacteria;Proteobacteria;Betaproteobacteria;Burkholderiales;Comamonadaceae;Albidiferax;Albidiferax ferrireducens;CP000267	98.7973	MW884672
IMCC26131	Spr	1	700	ND	Proteobacteria/Betaproteobacteria	Rhodoferax_Albidiferax	Bacteria(100);Proteobacteria(100);Betaproteobacteria(100);Burkholderiales(100);Comamonadaceae(100);unclassified;	Bacteria;Proteobacteria;Betaproteobacteria;Burkholderiales;Comamonadaceae;Albidiferax;Albidiferax ferrireducens;CP000267	98.4321	MW884673
IMCC26133	Spr	1	703	ND	Proteobacteria/Betaproteobacteria	PnecA	Bacteria(100);Proteobacteria(100);Betaproteobacteria(100);Burkholderiales(100);Burkholderiaceae(100);Polynucleobacter(100);	Bacteria;Proteobacteria;Betaproteobacteria;Burkholderiales;Ralstonia_f;Polynucleobacter;Polynucleobacter rarus;FM208182	98.4307	MW884674
IMCC26135	Spr	1	703	ND	Proteobacteria/Betaproteobacteria	PnecA	Bacteria(100);Proteobacteria(100);Betaproteobacteria(100);Burkholderiales(100);Burkholderiaceae(100);Polynucleobacter(100);	Bacteria;Proteobacteria;Betaproteobacteria;Burkholderiales;Ralstonia_f;Polynucleobacter;Polynucleobacter rarus;FM208182	98.4307	MW884675
IMCC26136	Spr	1	696	ND	Proteobacteria/Betaproteobacteria	LimB	Bacteria(100);Proteobacteria(100);Betaproteobacteria(100);Burkholderiales(100);Comamonadaceae(100);Limnohabitans(100);	Bacteria;Proteobacteria;Betaproteobacteria;Burkholderiales;Comamonadaceae;Limnohabitans;EU801144_s;EU801144	99.1364	MW884676
IMCC26137	Spr	1	1430	C	Bacteroidetes	Flavobacterium	Bacteria(100);Bacteroidetes(100);Flavobacteriia(100);Flavobacteriales(100);Flavobacteriaceae(100);Flavobacterium(100);	Bacteria;Bacteroidetes;Flavobacteria;Flavobacteriales;Flavobacteriaceae;Flavobacterium;FN668134_s;FN668134	97.8221	MW884677
IMCC26138	Spr	1	699	ND	Proteobacteria/Betaproteobacteria	Rhodoferax_Albidiferax	Bacteria(100);Proteobacteria(100);Betaproteobacteria(100);Burkholderiales(100);Comamonadaceae(100);unclassified;	Bacteria;Proteobacteria;Betaproteobacteria;Burkholderiales;Comamonadaceae;Albidiferax;Albidiferax ferrireducens;CP000267	98.7973	MW884678
IMCC26139	Spr	1	703	ND	Proteobacteria/Betaproteobacteria	PnecA	Bacteria(100);Proteobacteria(100);Betaproteobacteria(100);Burkholderiales(100);Burkholderiaceae(100);Polynucleobacter(100);	Bacteria;Proteobacteria;Betaproteobacteria;Burkholderiales;Ralstonia_f;Polynucleobacter;Polynucleobacter rarus;FM208182	98.4307	MW884679
IMCC26140	Spr	1	692	ND	Bacteroidetes	Flavobacterium	Bacteria(100);Bacteroidetes(100);Flavobacteriia(100);Flavobacteriales(100);Flavobacteriaceae(100);Flavobacterium(100);	Bacteria;Bacteroidetes;Flavobacteria;Flavobacteriales;Flavobacteriaceae;Flavobacterium;FN668134_s;FN668134	97.8221	MW884680
IMCC26141	Spr	1	700	ND	Proteobacteria/Betaproteobacteria	Lim2	Bacteria(100);Proteobacteria(100);Betaproteobacteria(100);Burkholderiales(100);Comamonadaceae(100);uncultured(97);	Bacteria;Proteobacteria;Betaproteobacteria;Burkholderiales;Comamonadaceae;Curvibacter;FN668029_s;FN668029	97.5482	MW884681
IMCC26142	Spr	1	706	ND	Proteobacteria/Betaproteobacteria	Pnec	Bacteria(100);Proteobacteria(100);Betaproteobacteria(100);Burkholderiales(100);Burkholderiaceae(100);Polynucleobacter(100);	Bacteria;Proteobacteria;Betaproteobacteria;Burkholderiales;Ralstonia_f;Polynucleobacter;Polynucleobacter difficilis;FM208181	98.79	MW884682
IMCC26143	Spr	1	656	ND	Proteobacteria/Betaproteobacteria	PnecA	Bacteria(100);Proteobacteria(100);Betaproteobacteria(100);Burkholderiales(100);Burkholderiaceae(100);Polynucleobacter(100);	Bacteria;Proteobacteria;Betaproteobacteria;Burkholderiales;Ralstonia_f;Polynucleobacter;Polynucleobacter rarus;FM208182	98.4307	MW884683
IMCC26145	Spr	1	696	ND	Proteobacteria/Betaproteobacteria	LimB	Bacteria(100);Proteobacteria(100);Betaproteobacteria(100);Burkholderiales(100);Comamonadaceae(100);Limnohabitans(100);	Bacteria;Proteobacteria;Betaproteobacteria;Burkholderiales;Comamonadaceae;Limnohabitans;EU801144_s;EU801144	99.1364	MW884684
IMCC26146	Spr	1	695	ND	Proteobacteria/Betaproteobacteria	GKS98 freshwater group	Bacteria(100);Proteobacteria(100);Betaproteobacteria(100);Burkholderiales(100);Alcaligenaceae(100);GKS98_freshwater_group(100);	Bacteria;Proteobacteria;Betaproteobacteria;Burkholderiales;Alcaligenaceae;ATZQ_g;ATZQ_s;ATZQ02000041	98.6014	MW884685
IMCC26147	Spr	1	693	ND	Proteobacteria/Betaproteobacteria	PnecA	Bacteria(100);Proteobacteria(100);Betaproteobacteria(100);Burkholderiales(100);Burkholderiaceae(100);Polynucleobacter(100);	Bacteria;Proteobacteria;Betaproteobacteria;Burkholderiales;Ralstonia_f;Polynucleobacter;Polynucleobacter rarus;FM208182	98.4307	MW884686
IMCC26148	Spr	1	697	ND	Proteobacteria/Betaproteobacteria	Rhodoferax_Albidiferax	Bacteria(100);Proteobacteria(100);Betaproteobacteria(100);Burkholderiales(100);Comamonadaceae(100);Albidiferax(84);	Bacteria;Proteobacteria;Betaproteobacteria;Burkholderiales;Comamonadaceae;Albidiferax;Albidiferax ferrireducens;CP000267	98.7654	MW884687
IMCC26150	Spr	1	1450	C	Proteobacteria/Betaproteobacteria	PnecA	Bacteria(100);Proteobacteria(100);Betaproteobacteria(100);Burkholderiales(100);Burkholderiaceae(100);Polynucleobacter(100);	Bacteria;Proteobacteria;Betaproteobacteria;Burkholderiales;Ralstonia_f;Polynucleobacter;Polynucleobacter rarus;FM208182	98.6014	MW884688
IMCC26151	Spr	1	700	ND	Proteobacteria/Betaproteobacteria	Rhodoferax_Albidiferax	Bacteria(100);Proteobacteria(100);Betaproteobacteria(100);Burkholderiales(100);Comamonadaceae(100);unclassified;	Bacteria;Proteobacteria;Betaproteobacteria;Burkholderiales;Comamonadaceae;Albidiferax;Albidiferax ferrireducens;CP000267	98.2517	MW884689
IMCC26152	Spr	1	700	ND	Proteobacteria/Betaproteobacteria	Rhodoferax_Albidiferax	Bacteria(100);Proteobacteria(100);Betaproteobacteria(100);Burkholderiales(100);Comamonadaceae(100);unclassified;	Bacteria;Proteobacteria;Betaproteobacteria;Burkholderiales;Comamonadaceae;Albidiferax;Albidiferax ferrireducens;CP000267	98.0736	MW884690
IMCC26153	Spr	1	696	ND	Proteobacteria/Betaproteobacteria	LimD	Bacteria(100);Proteobacteria(100);Betaproteobacteria(100);Burkholderiales(100);Comamonadaceae(100);Limnohabitans(100);	Bacteria;Proteobacteria;Betaproteobacteria;Burkholderiales;Comamonadaceae;Limnohabitans;AJ867911_s;AJ867911	100	MW884691
IMCC26154	Spr	1	700	ND	Proteobacteria/Betaproteobacteria	Rhodoferax_Albidiferax	Bacteria(100);Proteobacteria(100);Betaproteobacteria(100);Burkholderiales(100);Comamonadaceae(100);unclassified;	Bacteria;Proteobacteria;Betaproteobacteria;Burkholderiales;Comamonadaceae;Albidiferax;Albidiferax ferrireducens;CP000267	98.4321	MW884692
IMCC26155	Spr	1	696	ND	Proteobacteria/Betaproteobacteria	LimD	Bacteria(100);Proteobacteria(100);Betaproteobacteria(100);Burkholderiales(100);Comamonadaceae(100);Limnohabitans(100);	Bacteria;Proteobacteria;Betaproteobacteria;Burkholderiales;Comamonadaceae;Limnohabitans;AJ867911_s;AJ867911	100	MW884693
IMCC26156	Spr	1	703	ND	Proteobacteria/Betaproteobacteria	PnecA	Bacteria(100);Proteobacteria(100);Betaproteobacteria(100);Burkholderiales(100);Burkholderiaceae(100);Polynucleobacter(100);	Bacteria;Proteobacteria;Betaproteobacteria;Burkholderiales;Ralstonia_f;Polynucleobacter;Polynucleobacter rarus;FM208182	98.4307	MW884694
IMCC26158	Spr	1	695	ND	Proteobacteria/Betaproteobacteria	Lim2	Bacteria(100);Proteobacteria(100);Betaproteobacteria(100);Burkholderiales(100);Comamonadaceae(100);Limnohabitans(98);	Bacteria;Proteobacteria;Betaproteobacteria;Burkholderiales;Comamonadaceae;Curvibacter;FN668029_s;FN668029	98.0427	MW884695
IMCC26159	Spr	1	696	ND	Proteobacteria/Betaproteobacteria	LimD	Bacteria(100);Proteobacteria(100);Betaproteobacteria(100);Burkholderiales(100);Comamonadaceae(100);Limnohabitans(100);	Bacteria;Proteobacteria;Betaproteobacteria;Burkholderiales;Comamonadaceae;Limnohabitans;AJ867911_s;AJ867911	100	MW884696
IMCC26160	Spr	1	696	ND	Proteobacteria/Betaproteobacteria	LimB	Bacteria(100);Proteobacteria(100);Betaproteobacteria(100);Burkholderiales(100);Comamonadaceae(100);Limnohabitans(100);	Bacteria;Proteobacteria;Betaproteobacteria;Burkholderiales;Comamonadaceae;Limnohabitans;EU801144_s;EU801144	99.1364	MW884697
IMCC26161	Spr	1	696	ND	Proteobacteria/Betaproteobacteria	LimB	Bacteria(100);Proteobacteria(100);Betaproteobacteria(100);Burkholderiales(100);Comamonadaceae(100);Limnohabitans(100);	Bacteria;Proteobacteria;Betaproteobacteria;Burkholderiales;Comamonadaceae;Limnohabitans;EU801144_s;EU801144	99.1364	MW884698
IMCC26162	Spr	1	696	ND	Proteobacteria/Betaproteobacteria	LimD	Bacteria(100);Proteobacteria(100);Betaproteobacteria(100);Burkholderiales(100);Comamonadaceae(100);Limnohabitans(100);	Bacteria;Proteobacteria;Betaproteobacteria;Burkholderiales;Comamonadaceae;Limnohabitans;AJ867911_s;AJ867911	100	MW884699
IMCC26163	Spr	1	696	ND	Proteobacteria/Betaproteobacteria	LimB	Bacteria(100);Proteobacteria(100);Betaproteobacteria(100);Burkholderiales(100);Comamonadaceae(100);Limnohabitans(100);	Bacteria;Proteobacteria;Betaproteobacteria;Burkholderiales;Comamonadaceae;Limnohabitans;EU801144_s;EU801144	99.1364	MW884700
IMCC26164	Spr	1	696	ND	Proteobacteria/Betaproteobacteria	LimB	Bacteria(100);Proteobacteria(100);Betaproteobacteria(100);Burkholderiales(100);Comamonadaceae(100);Limnohabitans(100);	Bacteria;Proteobacteria;Betaproteobacteria;Burkholderiales;Comamonadaceae;Limnohabitans;EU801144_s;EU801144	99.1364	MW884701
IMCC26165	Spr	1	696	ND	Proteobacteria/Betaproteobacteria	LimB	Bacteria(100);Proteobacteria(100);Betaproteobacteria(100);Burkholderiales(100);Comamonadaceae(100);Limnohabitans(100);	Bacteria;Proteobacteria;Betaproteobacteria;Burkholderiales;Comamonadaceae;Limnohabitans;EU801144_s;EU801144	98.7478	MW884702
IMCC26166	Spr	1	699	ND	Proteobacteria/Betaproteobacteria	Lim2	Bacteria(100);Proteobacteria(100);Betaproteobacteria(100);Burkholderiales(100);Comamonadaceae(100);Limnohabitans(99);	Bacteria;Proteobacteria;Betaproteobacteria;Burkholderiales;Comamonadaceae;Curvibacter;FN668029_s;FN668029	98.9673	MW884703
IMCC26167	Spr	1	700	ND	Proteobacteria/Betaproteobacteria	Rhodoferax_Albidiferax	Bacteria(100);Proteobacteria(100);Betaproteobacteria(100);Burkholderiales(100);Comamonadaceae(100);unclassified;	Bacteria;Proteobacteria;Betaproteobacteria;Burkholderiales;Comamonadaceae;Albidiferax;Albidiferax ferrireducens;CP000267	98.7719	MW884704
IMCC26169	Spr	1	694	ND	Proteobacteria/Betaproteobacteria	LimD	Bacteria(100);Proteobacteria(100);Betaproteobacteria(100);Burkholderiales(100);Comamonadaceae(100);Limnohabitans(100);	Bacteria;Proteobacteria;Betaproteobacteria;Burkholderiales;Comamonadaceae;Limnohabitans;AJ867911_s;AJ867911	98.5612	MW884705
IMCC26170	Spr	1	1406	C	Proteobacteria/Alphaproteobacteria	Caulobacter	Bacteria(100);Proteobacteria(100);Alphaproteobacteria(100);Caulobacterales(100);Caulobacteraceae(100);Caulobacter(95);	Bacteria;Proteobacteria;Alphaproteobacteria;Caulobacterales;Caulobacteraceae;Caulobacter;JN656779_s;JN656779	97.6562	MW884706
IMCC26171	Spr	1	696	ND	Proteobacteria/Betaproteobacteria	LimB	Bacteria(100);Proteobacteria(100);Betaproteobacteria(100);Burkholderiales(100);Comamonadaceae(100);Limnohabitans(100);	Bacteria;Proteobacteria;Betaproteobacteria;Burkholderiales;Comamonadaceae;Limnohabitans;EU801144_s;EU801144	99.1364	MW884707
IMCC26172	Spr	1	1429	C	Bacteroidetes	Flavobacterium	Bacteria(100);Bacteroidetes(100);Flavobacteriia(100);Flavobacteriales(100);Flavobacteriaceae(100);Flavobacterium(100);	Bacteria;Bacteroidetes;Flavobacteria;Flavobacteriales;Flavobacteriaceae;Flavobacterium;FN668134_s;FN668134	97.8221	MW884708
IMCC26173	Spr	1	699	ND	Proteobacteria/Betaproteobacteria	Rhodoferax_Albidiferax	Bacteria(100);Proteobacteria(100);Betaproteobacteria(100);Burkholderiales(100);Comamonadaceae(100);unclassified;	Bacteria;Proteobacteria;Betaproteobacteria;Burkholderiales;Comamonadaceae;Albidiferax;Albidiferax ferrireducens;CP000267	98.4127	MW884709
IMCC26174	Spr	1	702	ND	Proteobacteria/Betaproteobacteria	PnecA	Bacteria(100);Proteobacteria(100);Betaproteobacteria(100);Burkholderiales(100);Burkholderiaceae(100);Polynucleobacter(100);	Bacteria;Proteobacteria;Betaproteobacteria;Burkholderiales;Ralstonia_f;Polynucleobacter;Polynucleobacter rarus;FM208182	98.4307	MW884710
IMCC26175	Spr	1	1450	C	Proteobacteria/Betaproteobacteria	PnecC	Bacteria(100);Proteobacteria(100);Betaproteobacteria(100);Burkholderiales(100);Burkholderiaceae(100);Polynucleobacter(100);	Bacteria;Proteobacteria;Betaproteobacteria;Burkholderiales;Ralstonia_f;Polynucleobacter;Polynucleobacter necessarius;Polynucleobacter necessarius subsp. asymbioticus;CP000655	99.4872	MW884711
IMCC26176	Spr	1	701	ND	Bacteroidetes	Flavobacterium	Bacteria(100);Bacteroidetes(100);Flavobacteriia(100);Flavobacteriales(100);Flavobacteriaceae(100);Flavobacterium(100);	Bacteria;Bacteroidetes;Flavobacteria;Flavobacteriales;Flavobacteriaceae;Flavobacterium;FN668134_s;FN668134	97.8221	MW884712
IMCC26177	Spr	1	1431	C	Bacteroidetes	Flavobacterium	Bacteria(100);Bacteroidetes(100);Flavobacteriia(100);Flavobacteriales(100);Flavobacteriaceae(100);Flavobacterium(100);	Bacteria;Bacteroidetes;Flavobacteria;Flavobacteriales;Flavobacteriaceae;Flavobacterium;FN668134_s;FN668134	97.8221	MW884713
IMCC26178	Spr	1	700	ND	Proteobacteria/Betaproteobacteria	Rhodoferax_Albidiferax	Bacteria(100);Proteobacteria(100);Betaproteobacteria(100);Burkholderiales(100);Comamonadaceae(100);unclassified;	Bacteria;Proteobacteria;Betaproteobacteria;Burkholderiales;Comamonadaceae;Albidiferax;Albidiferax ferrireducens;CP000267	98.7973	MW884714
IMCC26179	Spr	1	696	ND	Proteobacteria/Betaproteobacteria	LimB	Bacteria(100);Proteobacteria(100);Betaproteobacteria(100);Burkholderiales(100);Comamonadaceae(100);Limnohabitans(100);	Bacteria;Proteobacteria;Betaproteobacteria;Burkholderiales;Comamonadaceae;Limnohabitans;EU801144_s;EU801144	99.1364	MW884715
IMCC26180	Spr	1	696	ND	Proteobacteria/Betaproteobacteria	LimD	Bacteria(100);Proteobacteria(100);Betaproteobacteria(100);Burkholderiales(100);Comamonadaceae(100);Limnohabitans(100);	Bacteria;Proteobacteria;Betaproteobacteria;Burkholderiales;Comamonadaceae;Limnohabitans;AJ867911_s;AJ867911	100	MW884716
IMCC26181	Spr	1	700	ND	Proteobacteria/Betaproteobacteria	Lim2	Bacteria(100);Proteobacteria(100);Betaproteobacteria(100);Burkholderiales(100);Comamonadaceae(100);uncultured(95);	Bacteria;Proteobacteria;Betaproteobacteria;Burkholderiales;Comamonadaceae;Curvibacter;FN668029_s;FN668029	97.5482	MW884717
IMCC26184	Spr	1	696	ND	Proteobacteria/Betaproteobacteria	LimD	Bacteria(100);Proteobacteria(100);Betaproteobacteria(100);Burkholderiales(100);Comamonadaceae(100);Limnohabitans(100);	Bacteria;Proteobacteria;Betaproteobacteria;Burkholderiales;Comamonadaceae;Limnohabitans;AJ867911_s;AJ867911	100	MW884718
IMCC26185	Spr	1	700	ND	Proteobacteria/Betaproteobacteria	Lim2	Bacteria(100);Proteobacteria(100);Betaproteobacteria(100);Burkholderiales(100);Comamonadaceae(100);unclassified;	Bacteria;Proteobacteria;Betaproteobacteria;Burkholderiales;Comamonadaceae;Curvibacter;FN668029_s;FN668029	99.3019	MW884719
IMCC26187	Spr	1	708	ND	Proteobacteria/Betaproteobacteria	LimB	Bacteria(100);Proteobacteria(100);Betaproteobacteria(100);Burkholderiales(100);Comamonadaceae(98);Limnohabitans(96);	Bacteria;Proteobacteria;Betaproteobacteria;Burkholderiales;Comamonadaceae;Limnohabitans;EU801144_s;EU801144	98.0251	MW884720
IMCC26188	Spr	1	700	ND	Proteobacteria/Betaproteobacteria	Rhodoferax_Albidiferax	Bacteria(100);Proteobacteria(100);Betaproteobacteria(100);Burkholderiales(100);Comamonadaceae(100);unclassified;	Bacteria;Proteobacteria;Betaproteobacteria;Burkholderiales;Comamonadaceae;Albidiferax;Albidiferax ferrireducens;CP000267	98.4321	MW884721
IMCC26193	Spr	1	665	ND	Proteobacteria/Betaproteobacteria	LimB	Bacteria(100);Proteobacteria(100);Betaproteobacteria(100);Burkholderiales(100);Comamonadaceae(100);Limnohabitans(100);	Bacteria;Proteobacteria;Betaproteobacteria;Burkholderiales;Comamonadaceae;Limnohabitans;EU801144_s;EU801144	98.7478	MW884722
IMCC26194	Spr	1	696	ND	Proteobacteria/Betaproteobacteria	LimB	Bacteria(100);Proteobacteria(100);Betaproteobacteria(100);Burkholderiales(100);Comamonadaceae(100);Limnohabitans(100);	Bacteria;Proteobacteria;Betaproteobacteria;Burkholderiales;Comamonadaceae;Limnohabitans;EU801144_s;EU801144	99.115	MW884723
IMCC26195	Spr	1	696	ND	Proteobacteria/Betaproteobacteria	LimD	Bacteria(100);Proteobacteria(100);Betaproteobacteria(100);Burkholderiales(100);Comamonadaceae(100);Limnohabitans(100);	Bacteria;Proteobacteria;Betaproteobacteria;Burkholderiales;Comamonadaceae;Limnohabitans;AJ867911_s;AJ867911	100	MW884724
IMCC26197	Spr	1	700	ND	Proteobacteria/Betaproteobacteria	Rhodoferax_Albidiferax	Bacteria(100);Proteobacteria(100);Betaproteobacteria(100);Burkholderiales(100);Comamonadaceae(100);unclassified;	Bacteria;Proteobacteria;Betaproteobacteria;Burkholderiales;Comamonadaceae;Albidiferax;Albidiferax ferrireducens;CP000267	98.4321	MW884725
IMCC26198	Spr	1	710	ND	Bacteroidetes	Ferruginibacter	Bacteria(100);Bacteroidetes(100);Sphingobacteriia(100);Sphingobacteriales(100);Chitinophagaceae(100);Ferruginibacter(100);	Bacteria;Bacteroidetes;Sphingobacteriia;Sphingobacteriales;Chitinophagaceae;Ferruginibacter;HQ538630_s;HQ538630	97.1119	MW884726
IMCC26199	Spr	1	701	ND	Bacteroidetes	Flavobacterium	Bacteria(100);Bacteroidetes(100);Flavobacteriia(100);Flavobacteriales(100);Flavobacteriaceae(100);Flavobacterium(100);	Bacteria;Bacteroidetes;Flavobacteria;Flavobacteriales;Flavobacteriaceae;Flavobacterium;Flavobacterium succinicans;JATV01000001	97.2426	MW884727
IMCC26200	Spr	1	711	ND	Bacteroidetes	Flavobacterium	Bacteria(100);Bacteroidetes(100);Flavobacteriia(100);Flavobacteriales(100);Flavobacteriaceae(100);Flavobacterium(100);	Bacteria;Bacteroidetes;Flavobacteria;Flavobacteriales;Flavobacteriaceae;Flavobacterium;FN668134_s;FN668134	97.8221	MW884728
IMCC26201	Spr	1	1442	C	Bacteroidetes	Flavobacterium	Bacteria(100);Bacteroidetes(100);Flavobacteriia(100);Flavobacteriales(100);Flavobacteriaceae(100);Flavobacterium(100);	Bacteria;Bacteroidetes;Flavobacteria;Flavobacteriales;Flavobacteriaceae;Flavobacterium;FN668134_s;FN668134	97.8221	MW884729
IMCC26202	Spr	1	702	ND	Proteobacteria/Betaproteobacteria	PnecB2	Bacteria(100);Proteobacteria(100);Betaproteobacteria(100);Burkholderiales(100);Burkholderiaceae(100);Polynucleobacter(100);	Bacteria;Proteobacteria;Betaproteobacteria;Burkholderiales;Ralstonia_f;Polynucleobacter;Polynucleobacter acidiphobus;FM208180	100	MW884730
IMCC26203	Spr	1	687	ND	Proteobacteria/Betaproteobacteria	Lim2	Bacteria(100);Proteobacteria(100);Betaproteobacteria(100);Burkholderiales(100);Comamonadaceae(100);Limnohabitans(97);	Bacteria;Proteobacteria;Betaproteobacteria;Burkholderiales;Comamonadaceae;Curvibacter;FN668029_s;FN668029	98.9673	MW884731
IMCC26204	Spr	1	696	ND	Proteobacteria/Betaproteobacteria	LimD	Bacteria(100);Proteobacteria(100);Betaproteobacteria(100);Burkholderiales(100);Comamonadaceae(100);Limnohabitans(100);	Bacteria;Proteobacteria;Betaproteobacteria;Burkholderiales;Comamonadaceae;Limnohabitans;AJ867911_s;AJ867911	100	MW884732
IMCC26205	Spr	1	692	ND	Proteobacteria/Betaproteobacteria	Paucimonas1	Bacteria(100);Proteobacteria(100);Betaproteobacteria(100);Burkholderiales(100);Oxalobacteraceae(100);Paucimonas(91);	Bacteria;Proteobacteria;Betaproteobacteria;Burkholderiales;Oxalobacteraceae;Herbaspirillum;DQ337029_s;DQ337029	97.4138	MW884733
IMCC26206	Spr	1	700	ND	Proteobacteria/Betaproteobacteria	PnecA	Bacteria(100);Proteobacteria(100);Betaproteobacteria(100);Burkholderiales(100);Burkholderiaceae(100);Polynucleobacter(100);	Bacteria;Proteobacteria;Betaproteobacteria;Burkholderiales;Ralstonia_f;Polynucleobacter;Polynucleobacter rarus;FM208182	98.4307	MW884734
IMCC26207	Spr	1	1423	R	Actinobacteria	Limnosphaera	Bacteria(100);Actinobacteria(100);Acidimicrobiia(100);Acidimicrobiales(100);Acidimicrobiales_Incertae_Sedis(100);Candidatus_Microthrix(100);	Bacteria;Actinobacteria;Acidimicrobiia;Acidimicrobiales;Microthrix_f;LCZK_g;LCZK_s;LCZK01000010	100	MW884735
IMCC26208	Spr	1	699	ND	Proteobacteria/Betaproteobacteria	Rhodoferax_Albidiferax	Bacteria(100);Proteobacteria(100);Betaproteobacteria(100);Burkholderiales(100);Comamonadaceae(100);unclassified;	Bacteria;Proteobacteria;Betaproteobacteria;Burkholderiales;Comamonadaceae;Albidiferax;Albidiferax ferrireducens;CP000267	98.7973	MW884736
IMCC26210	Spr	1	1432	C	Bacteroidetes	Flavobacterium	Bacteria(100);Bacteroidetes(100);Flavobacteriia(100);Flavobacteriales(100);Flavobacteriaceae(100);Flavobacterium(100);	Bacteria;Bacteroidetes;Flavobacteria;Flavobacteriales;Flavobacteriaceae;Flavobacterium;HQ327301_s;HQ327301	97.8648	MW884737
IMCC26211	Spr	1	677	ND	Proteobacteria/Betaproteobacteria	Rhodoferax_Albidiferax	Bacteria(100);Proteobacteria(100);Betaproteobacteria(100);Burkholderiales(100);Comamonadaceae(100);unclassified;	Bacteria;Proteobacteria;Betaproteobacteria;Burkholderiales;Comamonadaceae;Albidiferax;Albidiferax ferrireducens;CP000267	98.3607	MW884738
IMCC26212	Spr	1	696	ND	Proteobacteria/Betaproteobacteria	LimD	Bacteria(100);Proteobacteria(100);Betaproteobacteria(100);Burkholderiales(100);Comamonadaceae(100);Limnohabitans(100);	Bacteria;Proteobacteria;Betaproteobacteria;Burkholderiales;Comamonadaceae;Limnohabitans;AJ867911_s;AJ867911	100	MW884739
IMCC26213	Spr	1	696	ND	Proteobacteria/Betaproteobacteria	LimB	Bacteria(100);Proteobacteria(100);Betaproteobacteria(100);Burkholderiales(100);Comamonadaceae(100);Limnohabitans(100);	Bacteria;Proteobacteria;Betaproteobacteria;Burkholderiales;Comamonadaceae;Limnohabitans;EU801144_s;EU801144	99.1364	MW884740
IMCC26214	Spr	1	695	ND	Proteobacteria/Betaproteobacteria	LimD	Bacteria(100);Proteobacteria(100);Betaproteobacteria(100);Burkholderiales(100);Comamonadaceae(100);Limnohabitans(100);	Bacteria;Proteobacteria;Betaproteobacteria;Burkholderiales;Comamonadaceae;Limnohabitans;AJ867911_s;AJ867911	100	MW884741
IMCC26215	Spr	1	692	ND	Proteobacteria/Betaproteobacteria	LimD	Bacteria(100);Proteobacteria(100);Betaproteobacteria(100);Burkholderiales(100);Comamonadaceae(100);Limnohabitans(100);	Bacteria;Proteobacteria;Betaproteobacteria;Burkholderiales;Comamonadaceae;Limnohabitans;AJ867911_s;AJ867911	100	MW884742
IMCC26217	Spr	1	679	ND	Proteobacteria/Betaproteobacteria	TRA3-20	Bacteria(100);Proteobacteria(100);Betaproteobacteria(100);TRA3-20(100);unclassified;unclassified;	Bacteria;Proteobacteria;Betaproteobacteria;DQ395705_o;DQ395705_f;DQ395705_g;AB179533_s;AB179533	98.8971	MW884743
IMCC26218	Spr	1	1459	C	Proteobacteria/Betaproteobacteria	Rhodoferax_Albidiferax	Bacteria(100);Proteobacteria(100);Betaproteobacteria(100);Burkholderiales(100);Comamonadaceae(100);Rhodoferax(94);	Bacteria;Proteobacteria;Betaproteobacteria;Burkholderiales;Comamonadaceae;Rhodoferax;Rhodoferax saidenbachensis;AWQR01000064	99.2261	MW884744
IMCC26219	Spr	1	695	ND	Proteobacteria/Betaproteobacteria	LimD	Bacteria(100);Proteobacteria(100);Betaproteobacteria(100);Burkholderiales(100);Comamonadaceae(100);Limnohabitans(100);	Bacteria;Proteobacteria;Betaproteobacteria;Burkholderiales;Comamonadaceae;Limnohabitans;AJ867911_s;AJ867911	100	MW884745
IMCC26220	Spr	50	696	ND	Proteobacteria/Betaproteobacteria	LimB	Bacteria(100);Proteobacteria(100);Betaproteobacteria(100);Burkholderiales(100);Comamonadaceae(100);Limnohabitans(100);	Bacteria;Proteobacteria;Betaproteobacteria;Burkholderiales;Comamonadaceae;Limnohabitans;EU801144_s;EU801144	99.115	MW884746
IMCC26221	Spr	50	696	ND	Proteobacteria/Betaproteobacteria	LimB	Bacteria(100);Proteobacteria(100);Betaproteobacteria(100);Burkholderiales(100);Comamonadaceae(100);Limnohabitans(100);	Bacteria;Proteobacteria;Betaproteobacteria;Burkholderiales;Comamonadaceae;Limnohabitans;EU801144_s;EU801144	99.1364	MW884747
IMCC26222	Spr	50	694	ND	Proteobacteria/Betaproteobacteria	LimB	Bacteria(100);Proteobacteria(100);Betaproteobacteria(100);Burkholderiales(100);Comamonadaceae(100);Limnohabitans(100);	Bacteria;Proteobacteria;Betaproteobacteria;Burkholderiales;Comamonadaceae;Limnohabitans;EU801144_s;EU801144	99.1364	MW884748
IMCC26223	Spr	50	1432	C	Bacteroidetes	Flavobacterium	Bacteria(100);Bacteroidetes(100);Flavobacteriia(100);Flavobacteriales(100);Flavobacteriaceae(100);Flavobacterium(100);	Bacteria;Bacteroidetes;Flavobacteria;Flavobacteriales;Flavobacteriaceae;Flavobacterium;Flavobacterium fluvii;EU109724	98.0392	MW884749
IMCC26225	Spr	50	696	ND	Proteobacteria/Betaproteobacteria	LimB	Bacteria(100);Proteobacteria(100);Betaproteobacteria(100);Burkholderiales(100);Comamonadaceae(100);Limnohabitans(100);	Bacteria;Proteobacteria;Betaproteobacteria;Burkholderiales;Comamonadaceae;Limnohabitans;EU801144_s;EU801144	99.1364	MW884750
IMCC26226	Spr	50	689	ND	Actinobacteria	acIV-D	Bacteria(100);Actinobacteria(100);Acidimicrobiia(100);Acidimicrobiales(100);uncultured(97);unclassified;	Bacteria;Actinobacteria;Acidimicrobiia;Acidimicrobiales;Iamiaceae;EF632905_g;DQ316372_s;DQ316372	99.4915	MW884751
IMCC26232	Spr	50	1461	C	Proteobacteria/Betaproteobacteria	PnecC	Bacteria(100);Proteobacteria(100);Betaproteobacteria(100);Burkholderiales(100);Burkholderiaceae(100);Polynucleobacter(100);	Bacteria;Proteobacteria;Betaproteobacteria;Burkholderiales;Ralstonia_f;Polynucleobacter;Polynucleobacter necessarius;Polynucleobacter necessarius subsp. asymbioticus;CP000655	99.5704	MW884752
IMCC26233	Spr	50	1457	C	Proteobacteria/Betaproteobacteria	Pnec	Bacteria(100);Proteobacteria(100);Betaproteobacteria(100);Burkholderiales(100);Burkholderiaceae(100);Polynucleobacter(100);	Bacteria;Proteobacteria;Betaproteobacteria;Burkholderiales;Ralstonia_f;Polynucleobacter;Polynucleobacter difficilis;FM208181	98.79	MW884753
IMCC26234	Spr	50	706	ND	Proteobacteria/Betaproteobacteria	TRA3-20	Bacteria(100);Proteobacteria(100);Betaproteobacteria(100);TRA3-20(100);unclassified;unclassified;	Bacteria;Proteobacteria;Betaproteobacteria;DQ395705_o;DQ395705_f;DQ395705_g;AB179533_s;AB179533	99.1213	MW884754
IMCC26235	Spr	50	696	ND	Proteobacteria/Betaproteobacteria	LimB	Bacteria(100);Proteobacteria(100);Betaproteobacteria(100);Burkholderiales(100);Comamonadaceae(100);Limnohabitans(100);	Bacteria;Proteobacteria;Betaproteobacteria;Burkholderiales;Comamonadaceae;Limnohabitans;EU801144_s;EU801144	98.018	MW884755
IMCC26236	Spr	50	696	ND	Proteobacteria/Betaproteobacteria	LimB	Bacteria(100);Proteobacteria(100);Betaproteobacteria(100);Burkholderiales(100);Comamonadaceae(100);Limnohabitans(100);	Bacteria;Proteobacteria;Betaproteobacteria;Burkholderiales;Comamonadaceae;Limnohabitans;EU801144_s;EU801144	99.1364	MW884756
IMCC26237	Spr	50	699	ND	Proteobacteria/Betaproteobacteria	Rhodoferax_Albidiferax	Bacteria(100);Proteobacteria(100);Betaproteobacteria(100);Burkholderiales(100);Comamonadaceae(100);unclassified;	Bacteria;Proteobacteria;Betaproteobacteria;Burkholderiales;Comamonadaceae;Albidiferax;Albidiferax ferrireducens;CP000267	98.7973	MW884757
IMCC26238	Spr	50	700	ND	Proteobacteria/Betaproteobacteria	Rhodoferax_Albidiferax	Bacteria(100);Proteobacteria(100);Betaproteobacteria(100);Burkholderiales(100);Comamonadaceae(100);unclassified;	Bacteria;Proteobacteria;Betaproteobacteria;Burkholderiales;Comamonadaceae;Albidiferax;Albidiferax ferrireducens;CP000267	98.2394	MW884758
IMCC26240	Spr	50	696	ND	Proteobacteria/Betaproteobacteria	LimB	Bacteria(100);Proteobacteria(100);Betaproteobacteria(100);Burkholderiales(100);Comamonadaceae(100);Limnohabitans(100);	Bacteria;Proteobacteria;Betaproteobacteria;Burkholderiales;Comamonadaceae;Limnohabitans;EU801144_s;EU801144	99.115	MW884759
IMCC26241	Spr	50	696	ND	Proteobacteria/Betaproteobacteria	LimB	Bacteria(100);Proteobacteria(100);Betaproteobacteria(100);Burkholderiales(100);Comamonadaceae(100);Limnohabitans(100);	Bacteria;Proteobacteria;Betaproteobacteria;Burkholderiales;Comamonadaceae;Limnohabitans;EU801144_s;EU801144	99.1364	MW884760
IMCC26242	Spr	50	700	ND	Proteobacteria/Betaproteobacteria	Lim2	Bacteria(100);Proteobacteria(100);Betaproteobacteria(100);Burkholderiales(100);Comamonadaceae(100);Limnohabitans(98);	Bacteria;Proteobacteria;Betaproteobacteria;Burkholderiales;Comamonadaceae;Curvibacter;FN668029_s;FN668029	98.9673	MW884761
IMCC26243	Spr	50	696	ND	Proteobacteria/Betaproteobacteria	LimB	Bacteria(100);Proteobacteria(100);Betaproteobacteria(100);Burkholderiales(100);Comamonadaceae(100);Limnohabitans(100);	Bacteria;Proteobacteria;Betaproteobacteria;Burkholderiales;Comamonadaceae;Limnohabitans;EU801144_s;EU801144	99.1364	MW884762
IMCC26244	Spr	50	688	ND	Actinobacteria	acIV-D	Bacteria(100);Actinobacteria(100);Acidimicrobiia(100);Acidimicrobiales(100);uncultured(98);unclassified;	Bacteria;Actinobacteria;Acidimicrobiia;Acidimicrobiales;Iamiaceae;EF632905_g;DQ316372_s;DQ316372	99.4915	MW884763
IMCC26245	Spr	50	1444	C	Proteobacteria/Betaproteobacteria	PnecC	Bacteria(100);Proteobacteria(100);Betaproteobacteria(100);Burkholderiales(100);Burkholderiaceae(100);Polynucleobacter(100);	Bacteria;Proteobacteria;Betaproteobacteria;Burkholderiales;Ralstonia_f;Polynucleobacter;Polynucleobacter necessarius;Polynucleobacter necessarius subsp. asymbioticus;CP000655	99.5704	MW884764
IMCC26247	Spr	50	702	ND	Proteobacteria/Betaproteobacteria	Rhodoferax_Albidiferax	Bacteria(100);Proteobacteria(100);Betaproteobacteria(100);Burkholderiales(100);Comamonadaceae(100);Albidiferax(87);	Bacteria;Proteobacteria;Betaproteobacteria;Burkholderiales;Comamonadaceae;Albidiferax;Albidiferax ferrireducens;CP000267	98.7676	MW884765
IMCC26250	Spr	50	695	ND	Proteobacteria/Betaproteobacteria	LimD	Bacteria(100);Proteobacteria(100);Betaproteobacteria(100);Burkholderiales(100);Comamonadaceae(100);Limnohabitans(100);	Bacteria;Proteobacteria;Betaproteobacteria;Burkholderiales;Comamonadaceae;Limnohabitans;AJ867911_s;AJ867911	100	MW884766
IMCC26252	Spr	50	700	ND	Proteobacteria/Betaproteobacteria	Lim2	Bacteria(100);Proteobacteria(100);Betaproteobacteria(100);Burkholderiales(100);Comamonadaceae(100);Limnohabitans(94);	Bacteria;Proteobacteria;Betaproteobacteria;Burkholderiales;Comamonadaceae;Curvibacter;FN668029_s;FN668029	98.9673	MW884767
IMCC26253	Spr	50	700	ND	Proteobacteria/Betaproteobacteria	Lim2	Bacteria(100);Proteobacteria(100);Betaproteobacteria(100);Burkholderiales(100);Comamonadaceae(100);Limnohabitans(84);	Bacteria;Proteobacteria;Betaproteobacteria;Burkholderiales;Comamonadaceae;Curvibacter;FN668029_s;FN668029	99.4728	MW884768
IMCC26254	Spr	50	696	ND	Proteobacteria/Betaproteobacteria	LimB	Bacteria(100);Proteobacteria(100);Betaproteobacteria(100);Burkholderiales(100);Comamonadaceae(100);Limnohabitans(100);	Bacteria;Proteobacteria;Betaproteobacteria;Burkholderiales;Comamonadaceae;Limnohabitans;EU801144_s;EU801144	99.1364	MW884769
IMCC27001	Sum	1	1380	C	Proteobacteria/Alphaproteobacteria	Brevundimonas	Bacteria(100);Proteobacteria(100);Alphaproteobacteria(100);Caulobacterales(100);Caulobacteraceae(100);Brevundimonas(100);	Bacteria;Proteobacteria;Alphaproteobacteria;Caulobacterales;Caulobacteraceae;Brevundimonas;Brevundimonas aurantiaca;AJ227787	99.7258	MW884770
IMCC27002	Sum	1	1380	C	Proteobacteria/Alphaproteobacteria	Hirschia	Bacteria(100);Proteobacteria(100);Alphaproteobacteria(100);Caulobacterales(100);Hyphomonadaceae(100);Hirschia(100);	Bacteria;Proteobacteria;Alphaproteobacteria;Rhodobacterales;Hyphomonadaceae;FJ439862_g;FJ439862_s;FJ439862	100	MW884771
IMCC27003	Sum	1	1381	C	Proteobacteria/Alphaproteobacteria	Hirschia	Bacteria(100);Proteobacteria(100);Alphaproteobacteria(100);Caulobacterales(100);Hyphomonadaceae(100);Hirschia(100);	Bacteria;Proteobacteria;Alphaproteobacteria;Rhodobacterales;Hyphomonadaceae;FJ439862_g;FJ439862_s;FJ439862	#N/A	MW884772
IMCC27004	Sum	1	611	ND	Proteobacteria/Alphaproteobacteria	Hirschia	Bacteria(100);Proteobacteria(100);Alphaproteobacteria(100);Caulobacterales(100);Hyphomonadaceae(100);Hirschia(100);	Bacteria;Proteobacteria;Alphaproteobacteria;Rhodobacterales;Hyphomonadaceae;FJ439862_g;FJ439862_s;FJ439862	97.5659	MW884773
IMCC27005	Sum	1	1382	C	Proteobacteria/Alphaproteobacteria	Hirschia	Bacteria(100);Proteobacteria(100);Alphaproteobacteria(100);Caulobacterales(100);Hyphomonadaceae(100);Hirschia(100);	Bacteria;Proteobacteria;Alphaproteobacteria;Rhodobacterales;Hyphomonadaceae;FJ439862_g;FJ439862_s;FJ439862	98.3755	MW884774
IMCC27006	Sum	1	1384	C	Proteobacteria/Alphaproteobacteria	Hirschia	Bacteria(100);Proteobacteria(100);Alphaproteobacteria(100);Caulobacterales(100);Hyphomonadaceae(100);Hirschia(100);	Bacteria;Proteobacteria;Alphaproteobacteria;Rhodobacterales;Hyphomonadaceae;FJ439862_g;FJ439862_s;FJ439862	97.9242	MW884775
IMCC27007	Sum	1	1409	C	Proteobacteria/Alphaproteobacteria	Afipia_Bradyrhizobium	Bacteria(100);Proteobacteria(100);Alphaproteobacteria(100);Rhizobiales(100);Bradyrhizobiaceae(100);Afipia(97);	Bacteria;Proteobacteria;Alphaproteobacteria;Rhizobiales;Bradyrhizobiaceae;Afipia;Afipia clevelandensis;AGWY01000015	99.6451	MW884776
IMCC27008	Sum	1	1380	C	Proteobacteria/Alphaproteobacteria	Hirschia	Bacteria(100);Proteobacteria(100);Alphaproteobacteria(100);Caulobacterales(100);Hyphomonadaceae(100);Hirschia(100);	Bacteria;Proteobacteria;Alphaproteobacteria;Rhodobacterales;Hyphomonadaceae;FJ439862_g;FJ439862_s;FJ439862	97.9242	MW884777
IMCC27009	Sum	1	1456	R	Proteobacteria/Betaproteobacteria	Rhizobacter	Bacteria(100);Proteobacteria(100);Betaproteobacteria(100);Burkholderiales(100);Comamonadaceae(100);Rhizobacter(100);	Bacteria;Proteobacteria;Betaproteobacteria;Burkholderiales;Sphaerotilus_f;Rhizobacter;Rhizobacter dauci;AB297965	98.3719	MW884778
IMCC27010	Sum	1	1384	C	Proteobacteria/Alphaproteobacteria	Defluviimonas	Bacteria(100);Proteobacteria(100);Alphaproteobacteria(100);Rhodobacterales(100);Rhodobacteraceae(100);Defluviimonas(92);	Bacteria; Proteobacteria; Alphaproteobacteria; Rhodobacterales; Rhodobacteraceae; Defluviimonas; Defluviimonas denitrificans; AM403214	97.12	MW884779
IMCC27014	Sum	50	1450	C	Proteobacteria/Betaproteobacteria	Rhodoferax_Albidiferax	Bacteria(100);Proteobacteria(100);Betaproteobacteria(100);Burkholderiales(100);Comamonadaceae(100);Albidiferax(98);	Bacteria;Proteobacteria;Betaproteobacteria;Burkholderiales;Comamonadaceae;Albidiferax;Albidiferax ferrireducens;CP000267	98.9592	MW884780
IMCC27015	Sum	50	1450	C	Proteobacteria/Betaproteobacteria	Pnec	Bacteria(100);Proteobacteria(100);Betaproteobacteria(100);Burkholderiales(100);Burkholderiaceae(100);Polynucleobacter(100);	Bacteria;Proteobacteria;Betaproteobacteria;Burkholderiales;Ralstonia_f;Polynucleobacter;Polynucleobacter difficilis;FM208181	98.79	MW884781
IMCC27017	Sum	50	1451	C	Proteobacteria/Betaproteobacteria	PnecC	Bacteria(100);Proteobacteria(100);Betaproteobacteria(100);Burkholderiales(100);Burkholderiaceae(100);Polynucleobacter(100);	Bacteria;Proteobacteria;Betaproteobacteria;Burkholderiales;Ralstonia_f;Polynucleobacter;Polynucleobacter necessarius;Polynucleobacter necessarius subsp. asymbioticus;CP000655	99.4872	MW884782
IMCC27018	Sum	50	1409	C	Proteobacteria/Alphaproteobacteria	Phenylobacterium	Bacteria(100);Proteobacteria(100);Alphaproteobacteria(100);Caulobacterales(100);Caulobacteraceae(100);Phenylobacterium(100);	Bacteria;Proteobacteria;Alphaproteobacteria;Caulobacterales;Caulobacteraceae;Phenylobacterium;AY957905_s;AY957905	97.9091	MW884783
IMCC27019	Sum	50	1453	C	Proteobacteria/Betaproteobacteria	PnecC	Bacteria(100);Proteobacteria(100);Betaproteobacteria(100);Burkholderiales(100);Burkholderiaceae(100);Polynucleobacter(100);	Bacteria;Proteobacteria;Betaproteobacteria;Burkholderiales;Ralstonia_f;Polynucleobacter;Polynucleobacter necessarius;Polynucleobacter necessarius subsp. asymbioticus;CP000655	99.4872	MW884784
IMCC27020	Sum	50	646	ND	Verrucomicrobia	Opitutae vadinHA64	Bacteria(100);Verrucomicrobia(100);Opitutae(100);Opitutae_vadinHA64(100);unclassified;unclassified;	Bacteria;Verrucomicrobia;Opitutae;GU305779_o;GU305779_f;GU305779_g;GU305779_s;GU305779	99.8054	MW884785
IMCC27021	Sum	50	699	ND	Proteobacteria/Betaproteobacteria	PnecA	Bacteria(100);Proteobacteria(100);Betaproteobacteria(100);Burkholderiales(100);Burkholderiaceae(100);Polynucleobacter(100);	Bacteria;Proteobacteria;Betaproteobacteria;Burkholderiales;Ralstonia_f;Polynucleobacter;Polynucleobacter rarus;FM208182	98.4307	MW884786
IMCC27023	Sum	50	690	ND	Actinobacteria	acIV-A2	Bacteria(100);Actinobacteria(100);Acidimicrobiia(100);Acidimicrobiales(100);Acidimicrobiaceae(100);CL500-29_marine_group(100);	Bacteria;Actinobacteria;Acidimicrobiia;Acidimicrobiales;Ilumatobacter_f;GQ387490_g;GQ387490_s;GQ387490	97.8723	MW884787
IMCC27024	Sum	50	1452	C	Proteobacteria/Betaproteobacteria	Pnec	Bacteria(100);Proteobacteria(100);Betaproteobacteria(100);Burkholderiales(100);Burkholderiaceae(100);Polynucleobacter(100);	Bacteria;Proteobacteria;Betaproteobacteria;Burkholderiales;Ralstonia_f;Polynucleobacter;Polynucleobacter difficilis;FM208181	98.79	MW884788
IMCC27025	Sum	50	672	ND	Actinobacteria	acIV-A2	Bacteria(100);Actinobacteria(100);Acidimicrobiia(100);Acidimicrobiales(100);Acidimicrobiaceae(100);CL500-29_marine_group(100);	Bacteria;Actinobacteria;Acidimicrobiia;Acidimicrobiales;Ilumatobacter_f;GQ387490_g;GQ387490_s;GQ387490	97.8723	MW884789
IMCC27026	Sum	50	647	ND	Proteobacteria/Alphaproteobacteria	Hirschia	Bacteria(100);Proteobacteria(100);Alphaproteobacteria(100);Caulobacterales(100);Hyphomonadaceae(100);Hirschia(100);	Bacteria;Proteobacteria;Alphaproteobacteria;Rhodobacterales;Hyphomonadaceae;FJ439862_g;FJ439862_s;FJ439862	98.8636	MW884790
IMCC27027	Sum	50	658	ND	Proteobacteria/Betaproteobacteria	Rhodoferax_Albidiferax	Bacteria(100);Proteobacteria(100);Betaproteobacteria(100);Burkholderiales(100);Comamonadaceae(100);unclassified;	Bacteria;Proteobacteria;Betaproteobacteria;Burkholderiales;Comamonadaceae;Albidiferax;Albidiferax ferrireducens;CP000267	98.7973	MW884791
IMCC27028	Sum	50	683	ND	Actinobacteria	acIV-A2	Bacteria(100);Actinobacteria(100);Acidimicrobiia(100);Acidimicrobiales(100);Acidimicrobiaceae(100);CL500-29_marine_group(100);	Bacteria;Actinobacteria;Acidimicrobiia;Acidimicrobiales;Ilumatobacter_f;GQ387490_g;GQ387490_s;GQ387490	97.8723	MW884792
IMCC27029	Sum	50	686	ND	Proteobacteria/Betaproteobacteria	Rhodoferax_Albidiferax	Bacteria(100);Proteobacteria(100);Betaproteobacteria(100);Burkholderiales(100);Comamonadaceae(100);unclassified;	Bacteria;Proteobacteria;Betaproteobacteria;Burkholderiales;Comamonadaceae;Albidiferax;Albidiferax ferrireducens;CP000267	98.7676	MW884793
IMCC27030	Sum	50	1379	C	Proteobacteria/Alphaproteobacteria	Hirschia	Bacteria(100);Proteobacteria(100);Alphaproteobacteria(100);Caulobacterales(100);Hyphomonadaceae(100);Hirschia(100);	Bacteria;Proteobacteria;Alphaproteobacteria;Rhodobacterales;Hyphomonadaceae;FJ439862_g;FJ439862_s;FJ439862	98.1982	MW884794
IMCC27031	Sum	50	1454	R	Proteobacteria/Betaproteobacteria	LimD	Bacteria(100);Proteobacteria(100);Betaproteobacteria(100);Burkholderiales(100);Comamonadaceae(100);Limnohabitans(100);	Bacteria;Proteobacteria;Betaproteobacteria;Burkholderiales;Comamonadaceae;Limnohabitans;AJ867911_s;AJ867911	100	MW884795
IMCC27032	Sum	50	701	ND	Proteobacteria/Betaproteobacteria	Rhodoferax_Albidiferax	Bacteria(100);Proteobacteria(100);Betaproteobacteria(100);Burkholderiales(100);Comamonadaceae(100);Albidiferax(82);	Bacteria;Proteobacteria;Betaproteobacteria;Burkholderiales;Comamonadaceae;Albidiferax;Albidiferax ferrireducens;CP000267	98.7654	MW884796
IMCC27033	Sum	50	646	ND	Actinobacteria	acIV-A2	Bacteria(100);Actinobacteria(100);Acidimicrobiia(100);Acidimicrobiales(100);Acidimicrobiaceae(100);CL500-29_marine_group(100);	Bacteria;Actinobacteria;Acidimicrobiia;Acidimicrobiales;Ilumatobacter_f;GQ387490_g;GQ387490_s;GQ387490	97.8723	MW884797
IMCC27035	Sum	50	694	R	Proteobacteria/Betaproteobacteria	LimC	Bacteria(100);Proteobacteria(100);Betaproteobacteria(100);Burkholderiales(100);Comamonadaceae(100);Limnohabitans(100);	Bacteria;Proteobacteria;Betaproteobacteria;Burkholderiales;Comamonadaceae;Limnohabitans;Limnohabitans planktonicus;FM165535	100	MW884798
IMCC27037	Sum	50	641	ND	Verrucomicrobia	OPB35 soil group	Bacteria(100);Verrucomicrobia(100);OPB35_soil_group(100);unclassified;unclassified;unclassified;	Bacteria;Verrucomicrobia;Verrucomicrobiae;Pedosphaera_o;Pedosphaera_f;JN656847_g;JN656847_s;JN656847	91.5152	MW884799
IMCC27038	Sum	50	697	ND	Proteobacteria/Betaproteobacteria	LimB	Bacteria(100);Proteobacteria(100);Betaproteobacteria(100);Burkholderiales(100);Comamonadaceae(100);Limnohabitans(100);	Bacteria;Proteobacteria;Betaproteobacteria;Burkholderiales;Comamonadaceae;Limnohabitans;EU801144_s;EU801144	99.1364	MW884800
IMCC27039	Sum	50	1450	C	Proteobacteria/Betaproteobacteria	Lim2	Bacteria(100);Proteobacteria(100);Betaproteobacteria(100);Burkholderiales(100);Comamonadaceae(100);Limnohabitans(97);	Bacteria;Proteobacteria;Betaproteobacteria;Burkholderiales;Comamonadaceae;Curvibacter;FN668029_s;FN668029	98.9673	MW884801
IMCC27043	Sum	50	1377	C	Proteobacteria/Alphaproteobacteria	Hirschia	Bacteria(100);Proteobacteria(100);Alphaproteobacteria(100);Caulobacterales(100);Hyphomonadaceae(100);Hirschia(100);	Bacteria;Proteobacteria;Alphaproteobacteria;Rhodobacterales;Hyphomonadaceae;FJ439862_g;FJ439862_s;FJ439862	98.1982	MW884802
IMCC27045	Sum	50	1405	C	Proteobacteria/Alphaproteobacteria	Phenylobacterium	Bacteria(100);Proteobacteria(100);Alphaproteobacteria(100);Caulobacterales(100);Caulobacteraceae(100);Phenylobacterium(100);	Bacteria;Proteobacteria;Alphaproteobacteria;Caulobacterales;Caulobacteraceae;Phenylobacterium;AY957905_s;AY957905	98.2975	MW884803
IMCC27047	Sum	50	1391	C	Proteobacteria/Alphaproteobacteria	A0839	Bacteria(100);Proteobacteria(100);Alphaproteobacteria(100);Rhizobiales(100);A0839(100);unclassified;	Bacteria;Proteobacteria;Alphaproteobacteria;Rhizobiales;Rhizomicrobium_f;FJ479296_g;AF418951_s;AF418951	99.3705	MW884804
IMCC27049	Sum	50	1459	R	Proteobacteria/Betaproteobacteria	TRA3-20	Bacteria(100);Proteobacteria(100);Betaproteobacteria(100);TRA3-20(100);unclassified;unclassified;	Bacteria;Proteobacteria;Betaproteobacteria;DQ395705_o;DQ395705_f;DQ395705_g;DQ501338_s;DQ501338	98.2051	MW884805
IMCC27050	Sum	50	712	ND	Proteobacteria/Betaproteobacteria	TRA3-20	Bacteria(100);Proteobacteria(100);Betaproteobacteria(100);TRA3-20(100);unclassified;unclassified;	Bacteria;Proteobacteria;Betaproteobacteria;DQ395705_o;DQ395705_f;DQ395705_g;AB179533_s;AB179533	98.951	MW884806
IMCC27051	Sum	50	611	ND	Proteobacteria/Betaproteobacteria	Rhodoferax_Albidiferax	Bacteria(100);Proteobacteria(100);Betaproteobacteria(100);Burkholderiales(100);Comamonadaceae(100);unclassified;	Bacteria;Proteobacteria;Betaproteobacteria;Burkholderiales;Comamonadaceae;Albidiferax;Albidiferax ferrireducens;CP000267	98.4321	MW884807
IMCC27052	Sum	50	682	ND	Verrucomicrobia	OPB35 soil group	Bacteria(100);Verrucomicrobia(100);OPB35_soil_group(100);unclassified;unclassified;unclassified;	Bacteria;Verrucomicrobia;Verrucomicrobiae;Pedosphaera_o;Pedosphaera_f;JN656847_g;JN656847_s;JN656847	91.5152	MW884808
IMCC27053	Sum	50	669	ND	Proteobacteria/Betaproteobacteria	LimB	Bacteria(100);Proteobacteria(100);Betaproteobacteria(100);Burkholderiales(100);Comamonadaceae(100);Limnohabitans(100);	Bacteria;Proteobacteria;Betaproteobacteria;Burkholderiales;Comamonadaceae;Limnohabitans;EU801144_s;EU801144	99.1364	MW884809
IMCC27054	Sum	50	1453	C	Proteobacteria/Betaproteobacteria	PnecC	Bacteria(100);Proteobacteria(100);Betaproteobacteria(100);Burkholderiales(100);Burkholderiaceae(100);Polynucleobacter(100);	Bacteria;Proteobacteria;Betaproteobacteria;Burkholderiales;Ralstonia_f;Polynucleobacter;Polynucleobacter necessarius;Polynucleobacter necessarius subsp. asymbioticus;CP000655	99.4872	MW884810
IMCC27056	Sum	50	697	ND	Proteobacteria/Betaproteobacteria	LimB	Bacteria(100);Proteobacteria(100);Betaproteobacteria(100);Burkholderiales(100);Comamonadaceae(100);Limnohabitans(100);	Bacteria;Proteobacteria;Betaproteobacteria;Burkholderiales;Comamonadaceae;Limnohabitans;EU801144_s;EU801144	99.1364	MW884811
IMCC27058	Sum	50	1452	C	Proteobacteria/Betaproteobacteria	Pnec	Bacteria(100);Proteobacteria(100);Betaproteobacteria(100);Burkholderiales(100);Burkholderiaceae(100);Polynucleobacter(100);	Bacteria;Proteobacteria;Betaproteobacteria;Burkholderiales;Ralstonia_f;Polynucleobacter;Polynucleobacter difficilis;FM208181	98.79	MW884812
IMCC27059	Sum	50	687	ND	Actinobacteria	acIV-A2	Bacteria(100);Actinobacteria(100);Acidimicrobiia(100);Acidimicrobiales(100);Acidimicrobiaceae(100);CL500-29_marine_group(100);	Bacteria;Actinobacteria;Acidimicrobiia;Acidimicrobiales;Ilumatobacter_f;GQ387490_g;GQ387490_s;GQ387490	97.8723	MW884813
IMCC27061	Sum	50	685	ND	Proteobacteria/Betaproteobacteria	Polaromonas	Bacteria(100);Proteobacteria(100);Betaproteobacteria(100);Burkholderiales(100);Comamonadaceae(100);Polaromonas(100);	Bacteria;Proteobacteria;Betaproteobacteria;Burkholderiales;Comamonadaceae;Polaromonas;AB199574_s;AB199574	99.0942	MW884814
IMCC27062	Sum	50	696	ND	Proteobacteria/Betaproteobacteria	Lim2	Bacteria(100);Proteobacteria(100);Betaproteobacteria(100);Burkholderiales(100);Comamonadaceae(100);Limnohabitans(94);	Bacteria;Proteobacteria;Betaproteobacteria;Burkholderiales;Comamonadaceae;Curvibacter;FN668029_s;FN668029	98.9673	MW884815
IMCC27063	Sum	50	1442	R	Actinobacteria	acIV-A2	Bacteria(100);Actinobacteria(100);Acidimicrobiia(100);Acidimicrobiales(100);Acidimicrobiaceae(100);CL500-29_marine_group(100);	Bacteria;Actinobacteria;Acidimicrobiia;Acidimicrobiales;Ilumatobacter_f;GQ387490_g;GQ387490_s;GQ387490	97.8723	MW884816
IMCC27064	Sum	50	655	ND	Proteobacteria/Alphaproteobacteria	GOBB3-C201	Bacteria(100);Proteobacteria(100);Alphaproteobacteria(100);Sphingomonadales(100);Sphingomonadaceae(100);Sphingorhabdus(100);	Bacteria;Proteobacteria;Alphaproteobacteria;Sphingomonadales;Sphingomonadaceae;Sphingorhabdus;Sphingorhabdus planktonica;JN381068	99.8195	MW884817
IMCC27065	Sum	50	696	ND	Proteobacteria/Betaproteobacteria	Lim2	Bacteria(100);Proteobacteria(100);Betaproteobacteria(100);Burkholderiales(100);Comamonadaceae(100);Limnohabitans(95);	Bacteria;Proteobacteria;Betaproteobacteria;Burkholderiales;Comamonadaceae;Curvibacter;FN668029_s;FN668029	98.9673	MW884818
IMCC27066	Sum	50	1455	C	Proteobacteria/Betaproteobacteria	PnecC	Bacteria(100);Proteobacteria(100);Betaproteobacteria(100);Burkholderiales(100);Burkholderiaceae(100);Polynucleobacter(100);	Bacteria;Proteobacteria;Betaproteobacteria;Burkholderiales;Ralstonia_f;Polynucleobacter;Polynucleobacter necessarius;Polynucleobacter necessarius subsp. asymbioticus;CP000655	99.4872	MW884819
IMCC27067	Sum	50	1401	C	Proteobacteria/Alphaproteobacteria	Caulobacter	Bacteria(100);Proteobacteria(100);Alphaproteobacteria(100);Caulobacterales(100);Caulobacteraceae(100);Caulobacter(97);	Bacteria;Proteobacteria;Alphaproteobacteria;Caulobacterales;Caulobacteraceae;Caulobacter;JN656779_s;JN656779	99.2381	MW884820
IMCC27068	Sum	50	709	ND	Proteobacteria/Betaproteobacteria	TRA3-20	Bacteria(100);Proteobacteria(100);Betaproteobacteria(100);TRA3-20(100);unclassified;unclassified;	Bacteria;Proteobacteria;Betaproteobacteria;DQ395705_o;DQ395705_f;DQ395705_g;AB179533_s;AB179533	99.1213	MW884821
IMCC29001	Aut	1	1400	C	Proteobacteria/Alphaproteobacteria	Phenylobacterium	Bacteria(100);Proteobacteria(100);Alphaproteobacteria(100);Caulobacterales(100);Caulobacteraceae(100);Phenylobacterium(100);	Bacteria;Proteobacteria;Alphaproteobacteria;Caulobacterales;Caulobacteraceae;Phenylobacterium;EU703427_s;EU703427	99.2914	MW884822
IMCC29002	Aut	1	1409	C	Proteobacteria/Alphaproteobacteria	Sandarakinorhabdus	Bacteria(100);Proteobacteria(100);Alphaproteobacteria(100);Sphingomonadales(100);Sphingomonadaceae(100);Sandarakinorhabdus(100);	Bacteria;Proteobacteria;Alphaproteobacteria;Sphingomonadales;Sphingomonadaceae;Sandarakinorhabdus;Sandarakinorhabdus limnophila;ATVO01000004	99.6448	MW884823
IMCC29003	Aut	1	607	ND	Proteobacteria/Alphaproteobacteria	FukuN57	Bacteria(100);Proteobacteria(100);Alphaproteobacteria(100);Rhizobiales(100);FukuN57(100);unclassified;	Bacteria;Proteobacteria;Alphaproteobacteria;Rhizobiales;Methylobacteriaceae;EU803296_g;EU803296_s;EU803296	100	MW884824
IMCC29004	Aut	1	685	ND	Actinobacteria	acIV-D	Bacteria(100);Actinobacteria(100);Acidimicrobiia(100);Acidimicrobiales(100);uncultured(100);unclassified;	Bacteria;Actinobacteria;Acidimicrobiia;Acidimicrobiales;Iamiaceae;EF632905_g;HQ661178_s;HQ661178	98.2394	MW884825
IMCC29005	Aut	1	653	ND	Proteobacteria/Alphaproteobacteria	FukuN57	Bacteria(100);Proteobacteria(100);Alphaproteobacteria(100);Rhizobiales(100);FukuN57(100);unclassified;	Bacteria;Proteobacteria;Alphaproteobacteria;Rhizobiales;Methylobacteriaceae;EU803296_g;EU803296_s;EU803296	100	MW884826
IMCC29006	Aut	1	658	ND	Proteobacteria/Betaproteobacteria	PnecB2	Bacteria(100);Proteobacteria(100);Betaproteobacteria(100);Burkholderiales(100);Burkholderiaceae(100);Polynucleobacter(100);	Bacteria;Proteobacteria;Betaproteobacteria;Burkholderiales;Ralstonia_f;Polynucleobacter;Polynucleobacter acidiphobus;FM208180	99.1349	MW884827
IMCC29007	Aut	1	704	ND	Proteobacteria/Betaproteobacteria	LimB	Bacteria(100);Proteobacteria(100);Betaproteobacteria(100);Burkholderiales(100);Comamonadaceae(100);Limnohabitans(100);	Bacteria;Proteobacteria;Betaproteobacteria;Burkholderiales;Comamonadaceae;Limnohabitans;EU801144_s;EU801144	99.115	MW884828
IMCC29011	Aut	1	700	ND	Proteobacteria/Betaproteobacteria	Lim2	Bacteria(100);Proteobacteria(100);Betaproteobacteria(100);Burkholderiales(100);Comamonadaceae(100);unclassified;	Bacteria;Proteobacteria;Betaproteobacteria;Burkholderiales;Comamonadaceae;Curvibacter;FN668029_s;FN668029	99.3197	MW884829
IMCC29013	Aut	1	705	ND	Proteobacteria/Betaproteobacteria	Lim1	Bacteria(100);Proteobacteria(100);Betaproteobacteria(100);Burkholderiales(100);Comamonadaceae(100);Limnohabitans(100);	Bacteria;Proteobacteria;Betaproteobacteria;Burkholderiales;Comamonadaceae;Limnohabitans;Limnohabitans australis;FM178226	98.0216	MW884830
IMCC29014	Aut	1	694	ND	Proteobacteria/Betaproteobacteria	PnecB2	Bacteria(100);Proteobacteria(100);Betaproteobacteria(100);Burkholderiales(100);Burkholderiaceae(100);Polynucleobacter(100);	Bacteria;Proteobacteria;Betaproteobacteria;Burkholderiales;Ralstonia_f;Polynucleobacter;Polynucleobacter acidiphobus;FM208180	99.1349	MW884831
IMCC29015	Aut	1	691	ND	Proteobacteria/Betaproteobacteria	LimB	Bacteria(100);Proteobacteria(100);Betaproteobacteria(100);Burkholderiales(100);Comamonadaceae(100);Limnohabitans(100);	Bacteria;Proteobacteria;Betaproteobacteria;Burkholderiales;Comamonadaceae;Limnohabitans;EU801144_s;EU801144	99.115	MW884832
IMCC29016	Aut	1	1386	C	Proteobacteria/Alphaproteobacteria	uncultured Hyphomonadaceae	Bacteria(100);Proteobacteria(100);Alphaproteobacteria(100);Caulobacterales(100);Hyphomonadaceae(100);uncultured(100);	Bacteria;Proteobacteria;Alphaproteobacteria;Rhodobacterales;Hyphomonadaceae;GQ487991_g;AF236001_s;AF236001	99.6429	MW884833
IMCC29018	Aut	1	696	ND	Proteobacteria/Betaproteobacteria	LimD	Bacteria(100);Proteobacteria(100);Betaproteobacteria(100);Burkholderiales(100);Comamonadaceae(100);Limnohabitans(100);	Bacteria;Proteobacteria;Betaproteobacteria;Burkholderiales;Comamonadaceae;Limnohabitans;AJ867911_s;AJ867911	100	MW884834
IMCC29019	Aut	1	700	ND	Proteobacteria/Betaproteobacteria	Lim2	Bacteria(100);Proteobacteria(100);Betaproteobacteria(100);Burkholderiales(100);Comamonadaceae(100);unclassified;	Bacteria;Proteobacteria;Betaproteobacteria;Burkholderiales;Comamonadaceae;Curvibacter;FN668029_s;FN668029	99.4774	MW884835
IMCC29020	Aut	1	696	ND	Proteobacteria/Betaproteobacteria	LimB	Bacteria(100);Proteobacteria(100);Betaproteobacteria(100);Burkholderiales(100);Comamonadaceae(100);Limnohabitans(100);	Bacteria;Proteobacteria;Betaproteobacteria;Burkholderiales;Comamonadaceae;Limnohabitans;EU801144_s;EU801144	99.115	MW884836
IMCC29021	Aut	1	706	ND	Proteobacteria/Betaproteobacteria	PnecB2	Bacteria(100);Proteobacteria(100);Betaproteobacteria(100);Burkholderiales(100);Burkholderiaceae(100);Polynucleobacter(100);	Bacteria;Proteobacteria;Betaproteobacteria;Burkholderiales;Ralstonia_f;Polynucleobacter;Polynucleobacter acidiphobus;FM208180	99.8211	MW884837
IMCC29023	Aut	1	1406	C	Proteobacteria/Alphaproteobacteria	Phenylobacterium	Bacteria(100);Proteobacteria(100);Alphaproteobacteria(100);Caulobacterales(100);Caulobacteraceae(100);Phenylobacterium(100);	Bacteria;Proteobacteria;Alphaproteobacteria;Caulobacterales;Caulobacteraceae;Phenylobacterium;EU703427_s;EU703427	99.0291	MW884838
IMCC29025	Aut	1	697	ND	Proteobacteria/Betaproteobacteria	LimD	Bacteria(100);Proteobacteria(100);Betaproteobacteria(100);Burkholderiales(100);Comamonadaceae(100);Limnohabitans(100);	Bacteria;Proteobacteria;Betaproteobacteria;Burkholderiales;Comamonadaceae;Limnohabitans;AJ867911_s;AJ867911	100	MW884839
IMCC29026	Aut	1	1403	C	Proteobacteria/Alphaproteobacteria	Phenylobacterium	Bacteria(100);Proteobacteria(100);Alphaproteobacteria(100);Caulobacterales(100);Caulobacteraceae(100);Phenylobacterium(100);	Bacteria;Proteobacteria;Alphaproteobacteria;Caulobacterales;Caulobacteraceae;Phenylobacterium;EU703427_s;EU703427	99.0291	MW884840
IMCC29027	Aut	1	697	ND	Proteobacteria/Betaproteobacteria	LimB	Bacteria(100);Proteobacteria(100);Betaproteobacteria(100);Burkholderiales(100);Comamonadaceae(100);Limnohabitans(100);	Bacteria;Proteobacteria;Betaproteobacteria;Burkholderiales;Comamonadaceae;Limnohabitans;EU801144_s;EU801144	99.4783	MW884841
IMCC29028	Aut	1	701	ND	Proteobacteria/Betaproteobacteria	Lim2	Bacteria(100);Proteobacteria(100);Betaproteobacteria(100);Burkholderiales(100);Comamonadaceae(100);unclassified;	Bacteria;Proteobacteria;Betaproteobacteria;Burkholderiales;Comamonadaceae;Curvibacter;FN668029_s;FN668029	99.4774	MW884842
IMCC29029	Aut	1	708	ND	Proteobacteria/Betaproteobacteria	LimD	Bacteria(100);Proteobacteria(100);Betaproteobacteria(100);Burkholderiales(100);Comamonadaceae(100);Limnohabitans(100);	Bacteria;Proteobacteria;Betaproteobacteria;Burkholderiales;Comamonadaceae;Limnohabitans;AJ867911_s;AJ867911	100	MW884843
IMCC29030	Aut	1	706	ND	Proteobacteria/Betaproteobacteria	LimD	Bacteria(100);Proteobacteria(100);Betaproteobacteria(100);Burkholderiales(100);Comamonadaceae(100);Limnohabitans(100);	Bacteria;Proteobacteria;Betaproteobacteria;Burkholderiales;Comamonadaceae;Limnohabitans;AJ867911_s;AJ867911	98.9189	MW884844
IMCC29032	Aut	1	661	ND	Proteobacteria/Betaproteobacteria	PnecB2	Bacteria(100);Proteobacteria(100);Betaproteobacteria(100);Burkholderiales(100);Burkholderiaceae(100);Polynucleobacter(100);	Bacteria;Proteobacteria;Betaproteobacteria;Burkholderiales;Ralstonia_f;Polynucleobacter;Polynucleobacter acidiphobus;FM208180	99.1349	MW884845
IMCC29033	Aut	1	668	ND	Actinobacteria	unidentified Gaiellales 2	Bacteria(100);Actinobacteria(100);Thermoleophilia(100);Gaiellales(100);uncultured(100);unclassified;	Bacteria;Actinobacteria;Rubrobacteria;AB240334_o;AB240334_f;AB240334_g;EU804030_s;EU804030	97.6407	MW884846
IMCC29034	Aut	1	697	ND	Proteobacteria/Betaproteobacteria	LimD	Bacteria(100);Proteobacteria(100);Betaproteobacteria(100);Burkholderiales(100);Comamonadaceae(100);Limnohabitans(100);	Bacteria;Proteobacteria;Betaproteobacteria;Burkholderiales;Comamonadaceae;Limnohabitans;AJ867911_s;AJ867911	100	MW884847
IMCC29035	Aut	1	1411	C	Proteobacteria/Alphaproteobacteria	GOBB3-C201	Bacteria(100);Proteobacteria(100);Alphaproteobacteria(100);Sphingomonadales(100);Sphingomonadaceae(100);unclassified;	Bacteria;Proteobacteria;Alphaproteobacteria;Sphingomonadales;Sphingomonadaceae;Sphingorhabdus;Sphingorhabdus wooponensis;HQ436493	99.9096	MW884848
IMCC29036	Aut	1	1410	C	Proteobacteria/Alphaproteobacteria	Phenylobacterium	Bacteria(100);Proteobacteria(100);Alphaproteobacteria(100);Caulobacterales(100);Caulobacteraceae(100);Phenylobacterium(100);	Bacteria;Proteobacteria;Alphaproteobacteria;Caulobacterales;Caulobacteraceae;Phenylobacterium;EU703427_s;EU703427	#N/A	MW884849
IMCC29037	Aut	1	1403	C	Proteobacteria/Alphaproteobacteria	Phenylobacterium	Bacteria(100);Proteobacteria(100);Alphaproteobacteria(100);Caulobacterales(100);Caulobacteraceae(100);Phenylobacterium(100);	Bacteria;Proteobacteria;Alphaproteobacteria;Caulobacterales;Caulobacteraceae;Phenylobacterium;EU703427_s;EU703427	99.0291	MW884850
IMCC29038	Aut	1	699	ND	Proteobacteria/Betaproteobacteria	Lim2	Bacteria(100);Proteobacteria(100);Betaproteobacteria(100);Burkholderiales(100);Comamonadaceae(100);unclassified;	Bacteria;Proteobacteria;Betaproteobacteria;Burkholderiales;Comamonadaceae;Curvibacter;FN668029_s;FN668029	99.3139	MW884851
IMCC29039	Aut	1	671	ND	Proteobacteria/Alphaproteobacteria	GOBB3-C201	Bacteria(100);Proteobacteria(100);Alphaproteobacteria(100);Sphingomonadales(100);Sphingomonadaceae(100);Sphingorhabdus(100);	Bacteria;Proteobacteria;Alphaproteobacteria;Sphingomonadales;Sphingomonadaceae;Sphingorhabdus;Sphingorhabdus planktonica;JN381068	99.8195	MW884852
IMCC29040	Aut	1	1400	C	Proteobacteria/Alphaproteobacteria	Phenylobacterium	Bacteria(100);Proteobacteria(100);Alphaproteobacteria(100);Caulobacterales(100);Caulobacteraceae(100);Phenylobacterium(100);	Bacteria;Proteobacteria;Alphaproteobacteria;Caulobacterales;Caulobacteraceae;Phenylobacterium;EU703427_s;EU703427	99.0291	MW884853
IMCC29041	Aut	1	1405	C	Proteobacteria/Alphaproteobacteria	GOBB3-C201	Bacteria(100);Proteobacteria(100);Alphaproteobacteria(100);Sphingomonadales(100);Sphingomonadaceae(100);Sphingorhabdus(99);	Bacteria;Proteobacteria;Alphaproteobacteria;Sphingomonadales;Sphingomonadaceae;Sphingorhabdus;Sphingorhabdus rigui;HQ436492	99.8195	MW884854
IMCC29042	Aut	1	1404	C	Proteobacteria/Alphaproteobacteria	Phenylobacterium	Bacteria(100);Proteobacteria(100);Alphaproteobacteria(100);Caulobacterales(100);Caulobacteraceae(100);Phenylobacterium(100);	Bacteria;Proteobacteria;Alphaproteobacteria;Caulobacterales;Caulobacteraceae;Phenylobacterium;EU703427_s;EU703427	99.0291	MW884855
IMCC29044	Aut	1	711	ND	Proteobacteria/Betaproteobacteria	Limnobacter	Bacteria(100);Proteobacteria(100);Betaproteobacteria(100);Burkholderiales(82);unclassified;unclassified;	Bacteria;Proteobacteria;Betaproteobacteria;Burkholderiales;Lautropia_f;EF520450_g;EF520450_s;EF520450	95.7066	MW884856
IMCC29045	Aut	1	700	ND	Proteobacteria/Betaproteobacteria	Rhodoferax_Albidiferax	Bacteria(100);Proteobacteria(100);Betaproteobacteria(100);Burkholderiales(100);Comamonadaceae(100);unclassified;	Bacteria;Proteobacteria;Betaproteobacteria;Burkholderiales;Comamonadaceae;Albidiferax;Albidiferax ferrireducens;CP000267	98.2818	MW884857
IMCC29046	Aut	1	718	ND	Proteobacteria/Betaproteobacteria	PnecB2	Bacteria(100);Proteobacteria(100);Betaproteobacteria(100);Burkholderiales(100);Burkholderiaceae(100);Polynucleobacter(100);	Bacteria;Proteobacteria;Betaproteobacteria;Burkholderiales;Ralstonia_f;Polynucleobacter;Polynucleobacter acidiphobus;FM208180	99.1349	MW884858
IMCC29048	Aut	1	631	ND	Proteobacteria/Betaproteobacteria	LimD	Bacteria(100);Proteobacteria(100);Betaproteobacteria(100);Burkholderiales(100);Comamonadaceae(100);Limnohabitans(100);	Bacteria;Proteobacteria;Betaproteobacteria;Burkholderiales;Comamonadaceae;Limnohabitans;AJ867911_s;AJ867911	100	MW884859
IMCC29050	Aut	1	702	ND	Proteobacteria/Betaproteobacteria	PnecB2	Bacteria(100);Proteobacteria(100);Betaproteobacteria(100);Burkholderiales(100);Burkholderiaceae(100);Polynucleobacter(100);	Bacteria;Proteobacteria;Betaproteobacteria;Burkholderiales;Ralstonia_f;Polynucleobacter;Polynucleobacter acidiphobus;FM208180	99.1349	MW884860
IMCC29051	Aut	1	697	ND	Proteobacteria/Betaproteobacteria	PnecB2	Bacteria(100);Proteobacteria(100);Betaproteobacteria(100);Burkholderiales(100);Burkholderiaceae(100);Polynucleobacter(100);	Bacteria;Proteobacteria;Betaproteobacteria;Burkholderiales;Ralstonia_f;Polynucleobacter;Polynucleobacter acidiphobus;FM208180	99.1349	MW884861
IMCC29086	Aut	1	720	ND	Proteobacteria/Betaproteobacteria	Polaromonas	Bacteria(100);Proteobacteria(100);Betaproteobacteria(100);Burkholderiales(94);Comamonadaceae(94);unclassified;	Bacteria;Proteobacteria;Betaproteobacteria;Burkholderiales;Comamonadaceae;Polaromonas;AF361203_s;AF361203	97.9417	MW884862
IMCC29087	Aut	1	669	ND	Proteobacteria/Alphaproteobacteria	FukuN57	Bacteria(100);Proteobacteria(100);Alphaproteobacteria(100);Rhizobiales(100);FukuN57(100);unclassified;	Bacteria;Proteobacteria;Alphaproteobacteria;Rhizobiales;Methylobacteriaceae;EU803296_g;EU803296_s;EU803296	100	MW884863
IMCC29088	Aut	1	716	ND	Proteobacteria/Betaproteobacteria	PnecB2	Bacteria(100);Proteobacteria(100);Betaproteobacteria(100);Burkholderiales(100);Burkholderiaceae(100);Polynucleobacter(100);	Bacteria;Proteobacteria;Betaproteobacteria;Burkholderiales;Ralstonia_f;Polynucleobacter;Polynucleobacter acidiphobus;FM208180	99.1349	MW884864
IMCC29089	Aut	1	717	ND	Proteobacteria/Betaproteobacteria	Lim2	Bacteria(100);Proteobacteria(100);Betaproteobacteria(100);Burkholderiales(100);Comamonadaceae(100);unclassified;	Bacteria;Proteobacteria;Betaproteobacteria;Burkholderiales;Comamonadaceae;Curvibacter;FN668029_s;FN668029	99.3197	MW884865
IMCC29090	Aut	1	656	ND	Proteobacteria/Betaproteobacteria	LimD	Bacteria(100);Proteobacteria(100);Betaproteobacteria(100);Burkholderiales(100);Comamonadaceae(100);Limnohabitans(100);	Bacteria;Proteobacteria;Betaproteobacteria;Burkholderiales;Comamonadaceae;Limnohabitans;AJ867911_s;AJ867911	100	MW884866
IMCC29091	Aut	1	717	ND	Proteobacteria/Betaproteobacteria	Rhodoferax_Albidiferax	Bacteria(100);Proteobacteria(100);Betaproteobacteria(100);Burkholderiales(100);Comamonadaceae(100);unclassified;	Bacteria;Proteobacteria;Betaproteobacteria;Burkholderiales;Comamonadaceae;Albidiferax;Albidiferax ferrireducens;CP000267	98.2818	MW884867
IMCC29092	Aut	1	708	ND	Proteobacteria/Betaproteobacteria	LimD	Bacteria(100);Proteobacteria(100);Betaproteobacteria(100);Burkholderiales(100);Comamonadaceae(100);Limnohabitans(100);	Bacteria;Proteobacteria;Betaproteobacteria;Burkholderiales;Comamonadaceae;Limnohabitans;AJ867911_s;AJ867911	100	MW884868
IMCC29093	Aut	1	723	ND	Proteobacteria/Betaproteobacteria	PnecB2	Bacteria(100);Proteobacteria(100);Betaproteobacteria(100);Burkholderiales(100);Burkholderiaceae(100);Polynucleobacter(100);	Bacteria;Proteobacteria;Betaproteobacteria;Burkholderiales;Ralstonia_f;Polynucleobacter;Polynucleobacter acidiphobus;FM208180	99.1349	MW884869
IMCC29094	Aut	1	1386	C	Proteobacteria/Alphaproteobacteria	Ferrovibrio	Bacteria(100);Proteobacteria(100);Alphaproteobacteria(100);Rhodospirillales(100);Rhodospirillaceae(95);Ferrovibrio(94);	Bacteria;Proteobacteria;Alphaproteobacteria;Kordiimonadales;DQ486506_f;DQ486506_g;JX047084_s;JX047084	92.9902	MW884870
IMCC29095	Aut	1	1406	C	Proteobacteria/Alphaproteobacteria	Phenylobacterium	Bacteria(100);Proteobacteria(100);Alphaproteobacteria(100);Caulobacterales(100);Caulobacteraceae(100);Phenylobacterium(100);	Bacteria;Proteobacteria;Alphaproteobacteria;Caulobacterales;Caulobacteraceae;Phenylobacterium;EU703427_s;EU703427	99.0291	MW884871
IMCC29096	Aut	1	718	ND	Proteobacteria/Betaproteobacteria	LimB	Bacteria(100);Proteobacteria(100);Betaproteobacteria(100);Burkholderiales(100);Comamonadaceae(100);Limnohabitans(100);	Bacteria;Proteobacteria;Betaproteobacteria;Burkholderiales;Comamonadaceae;Limnohabitans;EU801144_s;EU801144	99.4783	MW884872
IMCC29097	Aut	1	678	ND	Verrucomicrobia	Prosthecobacter	Bacteria(100);Verrucomicrobia(100);Verrucomicrobiae(100);Verrucomicrobiales(100);Verrucomicrobiaceae(100);Prosthecobacter(96);	Bacteria;Verrucomicrobia;Verrucomicrobiae;Verrucomicrobiales;Verrucomicrobiaceae;Prosthecobacter;JN868960_s;JN868960	97.2578	MW884873
IMCC29099	Aut	1	724	ND	Proteobacteria/Betaproteobacteria	PnecB2	Bacteria(100);Proteobacteria(100);Betaproteobacteria(100);Burkholderiales(100);Burkholderiaceae(100);Polynucleobacter(100);	Bacteria;Proteobacteria;Betaproteobacteria;Burkholderiales;Ralstonia_f;Polynucleobacter;Polynucleobacter acidiphobus;FM208180	99.1349	MW884874
IMCC29100	Aut	1	694	ND	Proteobacteria/Betaproteobacteria	PnecB2	Bacteria(100);Proteobacteria(100);Betaproteobacteria(100);Burkholderiales(100);Burkholderiaceae(100);Polynucleobacter(100);	Bacteria;Proteobacteria;Betaproteobacteria;Burkholderiales;Ralstonia_f;Polynucleobacter;Polynucleobacter acidiphobus;FM208180	99.1349	MW884875
IMCC29103	Aut	1	718	ND	Proteobacteria/Betaproteobacteria	PnecB2	Bacteria(100);Proteobacteria(100);Betaproteobacteria(100);Burkholderiales(100);Burkholderiaceae(100);Polynucleobacter(100);	Bacteria;Proteobacteria;Betaproteobacteria;Burkholderiales;Ralstonia_f;Polynucleobacter;Polynucleobacter acidiphobus;FM208180	99.1349	MW884876
IMCC29104	Aut	1	722	ND	Proteobacteria/Betaproteobacteria	Rhodoferax_Albidiferax	Bacteria(100);Proteobacteria(100);Betaproteobacteria(100);Burkholderiales(100);Comamonadaceae(100);unclassified;	Bacteria;Proteobacteria;Betaproteobacteria;Burkholderiales;Comamonadaceae;Albidiferax;Albidiferax ferrireducens;CP000267	97.9557	MW884877
IMCC29106	Aut	1	656	ND	Proteobacteria/Alphaproteobacteria	FukuN57	Bacteria(100);Proteobacteria(100);Alphaproteobacteria(100);Rhizobiales(100);FukuN57(100);unclassified;	Bacteria;Proteobacteria;Alphaproteobacteria;Rhizobiales;Methylobacteriaceae;EU803296_g;EU803296_s;EU803296	100	MW884878
IMCC29107	Aut	1	723	ND	Proteobacteria/Betaproteobacteria	PnecB2	Bacteria(100);Proteobacteria(100);Betaproteobacteria(100);Burkholderiales(100);Burkholderiaceae(100);Polynucleobacter(100);	Bacteria;Proteobacteria;Betaproteobacteria;Burkholderiales;Ralstonia_f;Polynucleobacter;Polynucleobacter acidiphobus;FM208180	99.1349	MW884879
IMCC29108	Aut	1	718	ND	Proteobacteria/Betaproteobacteria	LimB	Bacteria(100);Proteobacteria(100);Betaproteobacteria(100);Burkholderiales(100);Comamonadaceae(100);Limnohabitans(100);	Bacteria;Proteobacteria;Betaproteobacteria;Burkholderiales;Comamonadaceae;Limnohabitans;EU801144_s;EU801144	99.4783	MW884880
IMCC29109	Aut	1	708	ND	Proteobacteria/Betaproteobacteria	LimD	Bacteria(100);Proteobacteria(100);Betaproteobacteria(100);Burkholderiales(100);Comamonadaceae(100);Limnohabitans(100);	Bacteria;Proteobacteria;Betaproteobacteria;Burkholderiales;Comamonadaceae;Limnohabitans;AJ867911_s;AJ867911	99.8233	MW884881
IMCC29110	Aut	1	708	ND	Proteobacteria/Betaproteobacteria	LimD	Bacteria(100);Proteobacteria(100);Betaproteobacteria(100);Burkholderiales(100);Comamonadaceae(100);Limnohabitans(100);	Bacteria;Proteobacteria;Betaproteobacteria;Burkholderiales;Comamonadaceae;Limnohabitans;AJ867911_s;AJ867911	100	MW884882
IMCC29111	Aut	1	704	ND	Proteobacteria/Betaproteobacteria	Limnobacter	Bacteria(100);Proteobacteria(100);Betaproteobacteria(100);Burkholderiales(98);Burkholderiaceae(95);Limnobacter(90);	Bacteria;Proteobacteria;Betaproteobacteria;Burkholderiales;Lautropia_f;FJ820419_g;FJ820419_s;FJ820419	99.6534	MW884883
IMCC29112	Aut	1	724	ND	Proteobacteria/Betaproteobacteria	Paucimonas2	Bacteria(100);Proteobacteria(100);Betaproteobacteria(100);Burkholderiales(100);Oxalobacteraceae(100);Paucimonas(100);	Bacteria;Proteobacteria;Betaproteobacteria;Burkholderiales;Oxalobacteraceae;Herbaspirillum;DQ337029_s;DQ337029	99.1409	MW884884
IMCC29113	Aut	1	703	ND	Proteobacteria/Betaproteobacteria	PnecB2	Bacteria(100);Proteobacteria(100);Betaproteobacteria(100);Burkholderiales(100);Burkholderiaceae(100);Polynucleobacter(100);	Bacteria;Proteobacteria;Betaproteobacteria;Burkholderiales;Ralstonia_f;Polynucleobacter;Polynucleobacter acidiphobus;FM208180	99.1349	MW884885
IMCC29116	Aut	1	671	ND	Proteobacteria/Alphaproteobacteria	Rhodobacter	Bacteria(100);Proteobacteria(100);Alphaproteobacteria(100);Rhodobacterales(100);Rhodobacteraceae(100);Rhodobacter(100);	Bacteria;Proteobacteria;Alphaproteobacteria;Rhodobacterales;Rhodobacteraceae;Rhodobacter;FJ612179_s;FJ612179	99.8155	MW884886
IMCC29117	Aut	1	1408	R	Proteobacteria/Alphaproteobacteria	FukuN57	Bacteria(100);Proteobacteria(100);Alphaproteobacteria(100);Rhizobiales(100);FukuN57(100);unclassified;	Bacteria;Proteobacteria;Alphaproteobacteria;Rhizobiales;Methylobacteriaceae;EU803296_g;EU803296_s;EU803296	100	MW884887
IMCC29118	Aut	1	1429	C	Bacteroidetes	Flavobacterium	Bacteria(100);Bacteroidetes(100);Flavobacteriia(100);Flavobacteriales(100);Flavobacteriaceae(100);Flavobacterium(100);	Bacteria;Bacteroidetes;Flavobacteria;Flavobacteriales;Flavobacteriaceae;Flavobacterium;JN656916_s;JN656916	98.8372	MW884888
IMCC29119	Aut	1	723	ND	Proteobacteria/Betaproteobacteria	Rhodoferax_Albidiferax	Bacteria(100);Proteobacteria(100);Betaproteobacteria(100);Burkholderiales(100);Comamonadaceae(100);unclassified;	Bacteria;Proteobacteria;Betaproteobacteria;Burkholderiales;Comamonadaceae;Albidiferax;Albidiferax ferrireducens;CP000267	98.2935	MW884889
IMCC29120	Aut	1	718	ND	Proteobacteria/Betaproteobacteria	LimB	Bacteria(100);Proteobacteria(100);Betaproteobacteria(100);Burkholderiales(100);Comamonadaceae(100);Limnohabitans(100);	Bacteria;Proteobacteria;Betaproteobacteria;Burkholderiales;Comamonadaceae;Limnohabitans;EU801144_s;EU801144	99.1364	MW884890
IMCC29123	Aut	1	690	ND	Proteobacteria/Betaproteobacteria	LimB	Bacteria(100);Proteobacteria(100);Betaproteobacteria(100);Burkholderiales(100);Comamonadaceae(100);Limnohabitans(100);	Bacteria;Proteobacteria;Betaproteobacteria;Burkholderiales;Comamonadaceae;Limnohabitans;EU801144_s;EU801144	99.4783	MW884891
IMCC29124	Aut	1	722	ND	Proteobacteria/Betaproteobacteria	Paucimonas1	Bacteria(100);Proteobacteria(100);Betaproteobacteria(100);Burkholderiales(100);Oxalobacteraceae(100);Paucimonas(89);	Bacteria;Proteobacteria;Betaproteobacteria;Burkholderiales;Oxalobacteraceae;Herbaspirillum;DQ337029_s;DQ337029	97.4048	MW884892
IMCC29125	Aut	1	703	ND	Proteobacteria/Betaproteobacteria	Paucimonas2	Bacteria(100);Proteobacteria(100);Betaproteobacteria(100);Burkholderiales(100);Oxalobacteraceae(100);Paucimonas(100);	Bacteria;Proteobacteria;Betaproteobacteria;Burkholderiales;Oxalobacteraceae;Herbaspirillum;DQ337029_s;DQ337029	99.1409	MW884893
IMCC29127	Aut	1	659	ND	Proteobacteria/Alphaproteobacteria	FukuN57	Bacteria(100);Proteobacteria(100);Alphaproteobacteria(100);Rhizobiales(100);FukuN57(100);unclassified;	Bacteria;Proteobacteria;Alphaproteobacteria;Rhizobiales;Methylobacteriaceae;EU803296_g;EU803296_s;EU803296	100	MW884894
IMCC29128	Aut	1	695	ND	Proteobacteria/Betaproteobacteria	LimB	Bacteria(100);Proteobacteria(100);Betaproteobacteria(100);Burkholderiales(100);Comamonadaceae(100);Limnohabitans(100);	Bacteria;Proteobacteria;Betaproteobacteria;Burkholderiales;Comamonadaceae;Limnohabitans;EU801144_s;EU801144	99.1364	MW884895
IMCC29129	Aut	1	723	ND	Proteobacteria/Betaproteobacteria	PnecB2	Bacteria(100);Proteobacteria(100);Betaproteobacteria(100);Burkholderiales(100);Burkholderiaceae(100);Polynucleobacter(100);	Bacteria;Proteobacteria;Betaproteobacteria;Burkholderiales;Ralstonia_f;Polynucleobacter;Polynucleobacter acidiphobus;FM208180	99.1349	MW884896
IMCC29130	Aut	1	642	ND	Proteobacteria/Betaproteobacteria	PnecB2	Bacteria(100);Proteobacteria(100);Betaproteobacteria(100);Burkholderiales(100);Burkholderiaceae(100);Polynucleobacter(100);	Bacteria;Proteobacteria;Betaproteobacteria;Burkholderiales;Ralstonia_f;Polynucleobacter;Polynucleobacter acidiphobus;FM208180	99.1349	MW884897
IMCC29131	Aut	1	722	ND	Proteobacteria/Betaproteobacteria	Lim2	Bacteria(100);Proteobacteria(100);Betaproteobacteria(100);Burkholderiales(100);Comamonadaceae(100);unclassified;	Bacteria;Proteobacteria;Betaproteobacteria;Burkholderiales;Comamonadaceae;Curvibacter;FN668029_s;FN668029	99.3197	MW884898
IMCC29132	Aut	1	715	ND	Bacteroidetes	Flavobacterium	Bacteria(100);Bacteroidetes(100);Flavobacteriia(100);Flavobacteriales(100);Flavobacteriaceae(100);Flavobacterium(100);	Bacteria;Bacteroidetes;Flavobacteria;Flavobacteriales;Flavobacteriaceae;Flavobacterium;JN656916_s;JN656916	98.2111	MW884899
IMCC29133	Aut	1	672	ND	Proteobacteria/Betaproteobacteria	Paucimonas1	Bacteria(100);Proteobacteria(100);Betaproteobacteria(100);Burkholderiales(100);Oxalobacteraceae(100);Paucimonas(99);	Bacteria;Proteobacteria;Betaproteobacteria;Burkholderiales;Oxalobacteraceae;Herbaspirillum;DQ337029_s;DQ337029	97.5309	MW884900
IMCC29134	Aut	1	1451	C	Proteobacteria/Betaproteobacteria	MWH-UniP1	Bacteria(100);Proteobacteria(100);Betaproteobacteria(100);Burkholderiales(100);Alcaligenaceae(100);MWH-UniP1_aquatic_group(100);	Bacteria;Proteobacteria;Betaproteobacteria;Burkholderiales;OM156_f;EU803579_g;EU803579_s;EU803579	98.8735	MW884901
IMCC29143	Aut	50	651	ND	Proteobacteria/Alphaproteobacteria	Rhodobacter	Bacteria(100);Proteobacteria(100);Alphaproteobacteria(100);Rhodobacterales(100);Rhodobacteraceae(100);Rhodobacter(100);	Bacteria;Proteobacteria;Alphaproteobacteria;Rhodobacterales;Rhodobacteraceae;Rhodobacter;FJ612179_s;FJ612179	99.7275	MW884902
IMCC29144	Aut	50	653	ND	Proteobacteria/Alphaproteobacteria	uncultured Caulobacteraceae	Bacteria(100);Proteobacteria(100);Alphaproteobacteria(100);Caulobacterales(100);Caulobacteraceae(100);unclassified;	Bacteria;Proteobacteria;Alphaproteobacteria;Caulobacterales;Caulobacteraceae;Caulobacter;GQ396801_s;GQ396801	98.0732	MW884903
IMCC29145	Aut	50	1476	C	Proteobacteria/Gammaproteobacteria	Arenimonas	Bacteria(100);Proteobacteria(100);Gammaproteobacteria(100);Xanthomonadales(100);Xanthomonadaceae(100);Arenimonas(100);	Bacteria;Proteobacteria;Gammaproteobacteria;Xanthomonadales;Xanthomonadaceae;Arenimonas;Arenimonas daechungensis;JN033774	98.1881	MW884904
IMCC29146	Aut	50	1457	C	Proteobacteria/Betaproteobacteria	Pnec	Bacteria(100);Proteobacteria(100);Betaproteobacteria(100);Burkholderiales(100);Burkholderiaceae(100);Polynucleobacter(100);	Bacteria;Proteobacteria;Betaproteobacteria;Burkholderiales;Ralstonia_f;Polynucleobacter;Polynucleobacter difficilis;FM208181	98.79	MW884905
IMCC29147	Aut	50	1463	R	Proteobacteria/Betaproteobacteria	UNC Nitrosomonadaceae	Bacteria(100);Proteobacteria(100);Betaproteobacteria(100);Nitrosomonadales(99);Nitrosomonadaceae(99);uncultured(99);	Bacteria;Proteobacteria;Betaproteobacteria;EU786132_o;EU786132_f;AF467301_g;EU803713_s;EU803713	99.236	MW884906
IMCC29149	Aut	50	671	ND	Proteobacteria/Alphaproteobacteria	Rhodobacter	Bacteria(100);Proteobacteria(100);Alphaproteobacteria(100);Rhodobacterales(100);Rhodobacteraceae(100);unclassified;	Bacteria;Proteobacteria;Alphaproteobacteria;Rhodobacterales;Rhodobacteraceae;Pseudorhodobacter;Pseudorhodobacter collinsensis;KM978076	98.8827	MW884907
IMCC29151	Aut	50	1454	C	Proteobacteria/Betaproteobacteria	Pnec	Bacteria(100);Proteobacteria(100);Betaproteobacteria(100);Burkholderiales(100);Burkholderiaceae(100);Polynucleobacter(100);	Bacteria;Proteobacteria;Betaproteobacteria;Burkholderiales;Ralstonia_f;Polynucleobacter;Polynucleobacter difficilis;FM208181	98.79	MW884908
IMCC29152	Aut	50	655	ND	Proteobacteria/Betaproteobacteria	TRA3-20	Bacteria(100);Proteobacteria(100);Betaproteobacteria(100);TRA3-20(100);unclassified;unclassified;	Bacteria;Proteobacteria;Betaproteobacteria;DQ395705_o;DQ395705_f;DQ395705_g;AB179533_s;AB179533	99.811	MW884909
IMCC29153	Aut	50	661	ND	Actinobacteria	unidentified Gaiellales 1	Bacteria(100);Actinobacteria(100);Thermoleophilia(100);Gaiellales(100);uncultured(100);unclassified;	Bacteria;Actinobacteria;Rubrobacteria;AB240334_o;EF520360_f;EF520360_g;EF520360_s;EF520360	99.8319	MW884910
IMCC29154	Aut	50	643	ND	Actinobacteria	Limnosphaera	Bacteria(100);Actinobacteria(100);Acidimicrobiia(100);Acidimicrobiales(100);Acidimicrobiales_Incertae_Sedis(100);Candidatus_Microthrix(100);	Bacteria;Actinobacteria;Acidimicrobiia;Acidimicrobiales;Microthrix_f;LCZK_g;LCZK_s;LCZK01000010	99.2308	MW884911
IMCC29155	Aut	50	696	ND	Proteobacteria/Betaproteobacteria	LimB	Bacteria(100);Proteobacteria(100);Betaproteobacteria(100);Burkholderiales(100);Comamonadaceae(100);Limnohabitans(100);	Bacteria;Proteobacteria;Betaproteobacteria;Burkholderiales;Comamonadaceae;Limnohabitans;EU801144_s;EU801144	98.75	MW884912
IMCC29156	Aut	50	716	ND	Actinobacteria	unidentified Gaiellales 2	Bacteria(100);Actinobacteria(100);Thermoleophilia(100);Gaiellales(100);uncultured(100);unclassified;	Bacteria;Actinobacteria;Rubrobacteria;AB240334_o;AB240334_f;AB240334_g;EU804030_s;EU804030	97.9933	MW884913
IMCC29157	Aut	50	706	ND	Proteobacteria/Betaproteobacteria	Polaromonas	Bacteria(100);Proteobacteria(100);Betaproteobacteria(100);Burkholderiales(100);Comamonadaceae(100);Polaromonas(100);	Bacteria;Proteobacteria;Betaproteobacteria;Burkholderiales;Comamonadaceae;Polaromonas;AB199574_s;AB199574	99.0942	MW884914
IMCC29158	Aut	50	1443	R	Proteobacteria/Betaproteobacteria	UNC Nitrosomonadaceae	Bacteria(100);Proteobacteria(100);Betaproteobacteria(100);Nitrosomonadales(99);Nitrosomonadaceae(99);uncultured(99);	Bacteria;Proteobacteria;Betaproteobacteria;AB308366_o;AB294330_f;AB294330_g;AB294330_s;AB294330	97.4249	MW884915
IMCC29160	Aut	50	683	ND	Actinobacteria	unidentified Gaiellales 1	Bacteria(100);Actinobacteria(100);Thermoleophilia(100);Gaiellales(100);uncultured(100);unclassified;	Bacteria;Actinobacteria;Rubrobacteria;AB240334_o;EF520360_f;EF520360_g;EF520360_s;EF520360	99.2995	MW884916
IMCC30001	Win	1	1439	C	Proteobacteria/Betaproteobacteria	Polaromonas	Bacteria(100);Proteobacteria(100);Betaproteobacteria(100);Burkholderiales(100);Comamonadaceae(100);Polaromonas(100);	Bacteria;Proteobacteria;Betaproteobacteria;Burkholderiales;Comamonadaceae;Polaromonas;Polaromonas cryoconiti;HM583567	98.7921	MW884917
IMCC30002	Win	1	709	ND	Proteobacteria/Betaproteobacteria	LD28 freshwater group	Bacteria(100);Proteobacteria(100);Betaproteobacteria(100);Methylophilales(100);Methylophilaceae(100);LD28_freshwater_group(100);	Bacteria;Proteobacteria;Betaproteobacteria;Methylophilales;Methylophilaceae;Methylotenera;LN827929_s;LN827929	99.7409	MW884918
IMCC30003	Win	1	1451	C	Proteobacteria/Betaproteobacteria	PnecC	Bacteria(100);Proteobacteria(100);Betaproteobacteria(100);Burkholderiales(100);Burkholderiaceae(100);Polynucleobacter(100);	Bacteria;Proteobacteria;Betaproteobacteria;Burkholderiales;Ralstonia_f;Polynucleobacter;Polynucleobacter necessarius;Polynucleobacter necessarius subsp. asymbioticus;CP000655	99.4872	MW884919
IMCC30005	Win	1	1456	C	Proteobacteria/Betaproteobacteria	PnecC	Bacteria(100);Proteobacteria(100);Betaproteobacteria(100);Burkholderiales(100);Burkholderiaceae(100);Polynucleobacter(100);	Bacteria;Proteobacteria;Betaproteobacteria;Burkholderiales;Ralstonia_f;Polynucleobacter;Polynucleobacter necessarius;Polynucleobacter necessarius subsp. asymbioticus;CP000655	99.4872	MW884920
IMCC30006	Win	1	709	ND	Proteobacteria/Betaproteobacteria	LD28 freshwater group	Bacteria(100);Proteobacteria(100);Betaproteobacteria(100);Methylophilales(100);Methylophilaceae(100);LD28_freshwater_group(100);	Bacteria;Proteobacteria;Betaproteobacteria;Methylophilales;Methylophilaceae;Methylotenera;LN827929_s;LN827929	99.8236	MW884921
IMCC30007	Win	1	710	ND	Proteobacteria/Betaproteobacteria	LD28 freshwater group	Bacteria(100);Proteobacteria(100);Betaproteobacteria(100);Methylophilales(100);Methylophilaceae(100);LD28_freshwater_group(100);	Bacteria;Proteobacteria;Betaproteobacteria;Methylophilales;Methylophilaceae;Methylotenera;LN827929_s;LN827929	99.4718	MW884922
IMCC30009	Win	1	696	ND	Proteobacteria/Betaproteobacteria	LimB	Bacteria(100);Proteobacteria(100);Betaproteobacteria(100);Burkholderiales(100);Comamonadaceae(100);Limnohabitans(100);	Bacteria;Proteobacteria;Betaproteobacteria;Burkholderiales;Comamonadaceae;Limnohabitans;EU801144_s;EU801144	99.4783	MW884923
IMCC30011	Win	1	1450	C	Proteobacteria/Betaproteobacteria	PnecC	Bacteria(100);Proteobacteria(100);Betaproteobacteria(100);Burkholderiales(100);Burkholderiaceae(100);Polynucleobacter(100);	Bacteria;Proteobacteria;Betaproteobacteria;Burkholderiales;Ralstonia_f;Polynucleobacter;Polynucleobacter necessarius;Polynucleobacter necessarius subsp. asymbioticus;CP000655	99.4872	MW884924
IMCC30012	Win	1	709	ND	Proteobacteria/Betaproteobacteria	LD28 freshwater group	Bacteria(100);Proteobacteria(100);Betaproteobacteria(100);Methylophilales(100);Methylophilaceae(100);LD28_freshwater_group(100);	Bacteria;Proteobacteria;Betaproteobacteria;Methylophilales;Methylophilaceae;Methylotenera;LN827929_s;LN827929	99.6479	MW884925
IMCC30013	Win	1	1406	C	Proteobacteria/Alphaproteobacteria	GOBB3-C201	Bacteria(100);Proteobacteria(100);Alphaproteobacteria(100);Sphingomonadales(100);Sphingomonadaceae(100);unclassified;	Bacteria;Proteobacteria;Alphaproteobacteria;Sphingomonadales;Sphingomonadaceae;Sphingorhabdus;Sphingorhabdus wooponensis;HQ436493	99.9096	MW884926
IMCC30016	Win	1	1435	C	Proteobacteria/Betaproteobacteria	PnecC	Bacteria(100);Proteobacteria(100);Betaproteobacteria(100);Burkholderiales(100);Burkholderiaceae(100);Polynucleobacter(100);	Bacteria;Proteobacteria;Betaproteobacteria;Burkholderiales;Ralstonia_f;Polynucleobacter;Polynucleobacter necessarius;Polynucleobacter necessarius subsp. asymbioticus;CP000655	99.4872	MW884927
IMCC30017	Win	1	709	ND	Proteobacteria/Betaproteobacteria	LD28 freshwater group	Bacteria(100);Proteobacteria(100);Betaproteobacteria(100);Methylophilales(100);Methylophilaceae(100);LD28_freshwater_group(100);	Bacteria;Proteobacteria;Betaproteobacteria;Methylophilales;Methylophilaceae;Methylotenera;LN827929_s;LN827929	99.6479	MW884928
IMCC30019	Win	1	704	ND	Bacteroidetes	Flavobacterium	Bacteria(100);Bacteroidetes(100);Flavobacteriia(100);Flavobacteriales(100);Flavobacteriaceae(100);Flavobacterium(100);	Bacteria;Bacteroidetes;Flavobacteria;Flavobacteriales;Flavobacteriaceae;Flavobacterium;HE574372_s;HE574372	96.8811	MW884929
IMCC30020	Win	1	718	ND	Actinobacteria	unidentified Gaiellales 2	Bacteria(100);Actinobacteria(100);Thermoleophilia(100);Gaiellales(100);uncultured(100);unclassified;	Bacteria;Actinobacteria;Rubrobacteria;AB240334_o;AB240334_f;AB240334_g;EU804030_s;EU804030	97.479	MW884930
IMCC30021	Win	1	709	ND	Proteobacteria/Betaproteobacteria	LD28 freshwater group	Bacteria(100);Proteobacteria(100);Betaproteobacteria(100);Methylophilales(100);Methylophilaceae(100);LD28_freshwater_group(100);	Bacteria;Proteobacteria;Betaproteobacteria;Methylophilales;Methylophilaceae;Methylotenera;LN827929_s;LN827929	99.8236	MW884931
IMCC30022	Win	1	708	ND	Proteobacteria/Betaproteobacteria	LD28 freshwater group	Bacteria(100);Proteobacteria(100);Betaproteobacteria(100);Methylophilales(100);Methylophilaceae(100);LD28_freshwater_group(100);	Bacteria;Proteobacteria;Betaproteobacteria;Methylophilales;Methylophilaceae;Methylotenera;LN827929_s;LN827929	99.6479	MW884932
IMCC30023	Win	1	709	ND	Proteobacteria/Betaproteobacteria	LD28 freshwater group	Bacteria(100);Proteobacteria(100);Betaproteobacteria(100);Methylophilales(100);Methylophilaceae(100);LD28_freshwater_group(100);	Bacteria;Proteobacteria;Betaproteobacteria;Methylophilales;Methylophilaceae;Methylotenera;LN827929_s;LN827929	99.8259	MW884933
IMCC30026	Win	1	622	ND	Proteobacteria/Betaproteobacteria	LD28 freshwater group	Bacteria(100);Proteobacteria(100);Betaproteobacteria(100);Methylophilales(100);Methylophilaceae(100);LD28_freshwater_group(100);	Bacteria;Proteobacteria;Betaproteobacteria;Methylophilales;Methylophilaceae;Methylotenera;LN827929_s;LN827929	97.5207	MW884934
IMCC30028	Win	1	1463	C	Proteobacteria/Betaproteobacteria	PnecC	Bacteria(100);Proteobacteria(100);Betaproteobacteria(100);Burkholderiales(100);Burkholderiaceae(100);Polynucleobacter(100);	Bacteria;Proteobacteria;Betaproteobacteria;Burkholderiales;Ralstonia_f;Polynucleobacter;Polynucleobacter necessarius;Polynucleobacter necessarius subsp. asymbioticus;CP000655	#N/A	MW884935
IMCC30029	Win	1	699	ND	Proteobacteria/Betaproteobacteria	Rhodoferax_Albidiferax	Bacteria(100);Proteobacteria(100);Betaproteobacteria(100);Burkholderiales(100);Comamonadaceae(100);unclassified;	Bacteria;Proteobacteria;Betaproteobacteria;Burkholderiales;Comamonadaceae;Albidiferax;Albidiferax ferrireducens;CP000267	98.2818	MW884936
IMCC30030	Win	1	702	ND	Proteobacteria/Betaproteobacteria	Lim2	Bacteria(100);Proteobacteria(100);Betaproteobacteria(100);Burkholderiales(100);Comamonadaceae(100);Limnohabitans(99);	Bacteria;Proteobacteria;Betaproteobacteria;Burkholderiales;Comamonadaceae;Curvibacter;FN668029_s;FN668029	98.9673	MW884937
IMCC30032	Win	1	715	ND	Actinobacteria	unidentified Gaiellales 2	Bacteria(100);Actinobacteria(100);Thermoleophilia(100);Gaiellales(100);uncultured(100);unclassified;	Bacteria;Actinobacteria;Rubrobacteria;AB240334_o;AB240334_f;AB240334_g;EU804030_s;EU804030	97.9933	MW884938
IMCC30033	Win	1	710	ND	Proteobacteria/Betaproteobacteria	LD28 freshwater group	Bacteria(100);Proteobacteria(100);Betaproteobacteria(100);Methylophilales(100);Methylophilaceae(100);LD28_freshwater_group(100);	Bacteria;Proteobacteria;Betaproteobacteria;Methylophilales;Methylophilaceae;Methylotenera;LN827929_s;LN827929	99.8259	MW884939
IMCC30034	Win	1	709	ND	Proteobacteria/Betaproteobacteria	LD28 freshwater group	Bacteria(100);Proteobacteria(100);Betaproteobacteria(100);Methylophilales(100);Methylophilaceae(100);LD28_freshwater_group(100);	Bacteria;Proteobacteria;Betaproteobacteria;Methylophilales;Methylophilaceae;Methylotenera;LN827929_s;LN827929	99.7409	MW884940
IMCC30037	Win	1	700	ND	Proteobacteria/Betaproteobacteria	Lim2	Bacteria(100);Proteobacteria(100);Betaproteobacteria(100);Burkholderiales(100);Comamonadaceae(100);unclassified;	Bacteria;Proteobacteria;Betaproteobacteria;Burkholderiales;Comamonadaceae;Curvibacter;FN668029_s;FN668029	97.9021	MW884941
IMCC30038	Win	1	1454	C	Proteobacteria/Betaproteobacteria	PnecC	Bacteria(100);Proteobacteria(100);Betaproteobacteria(100);Burkholderiales(100);Burkholderiaceae(100);Polynucleobacter(100);	Bacteria;Proteobacteria;Betaproteobacteria;Burkholderiales;Ralstonia_f;Polynucleobacter;Polynucleobacter necessarius;Polynucleobacter necessarius subsp. asymbioticus;CP000655	99.4872	MW884942
IMCC30039	Win	1	714	ND	Proteobacteria/Betaproteobacteria	LD28 freshwater group	Bacteria(100);Proteobacteria(100);Betaproteobacteria(100);Methylophilales(100);Methylophilaceae(100);LD28_freshwater_group(100);	Bacteria;Proteobacteria;Betaproteobacteria;Methylophilales;Methylophilaceae;Methylotenera;LN827929_s;LN827929	99.8259	MW884943
IMCC30040	Win	1	635	ND	Proteobacteria/Deltaproteobacteria	Sorangium	Bacteria(100);Proteobacteria(100);Deltaproteobacteria(100);Myxococcales(100);Polyangiaceae(100);Sorangium(100);	Bacteria;Proteobacteria;Deltaproteobacteria;Myxococcales;Polyangiaceae;Sorangium;Sorangium cellulosum;EU240497	98.6275	MW884944
IMCC30041	Win	1	708	ND	Proteobacteria/Betaproteobacteria	LD28 freshwater group	Bacteria(100);Proteobacteria(100);Betaproteobacteria(100);Methylophilales(100);Methylophilaceae(100);LD28_freshwater_group(100);	Bacteria;Proteobacteria;Betaproteobacteria;Methylophilales;Methylophilaceae;Methylotenera;LN827929_s;LN827929	99.7409	MW884945
IMCC30043	Win	1	700	ND	Proteobacteria/Betaproteobacteria	Lim2	Bacteria(100);Proteobacteria(100);Betaproteobacteria(100);Burkholderiales(100);Comamonadaceae(100);Limnohabitans(98);	Bacteria;Proteobacteria;Betaproteobacteria;Burkholderiales;Comamonadaceae;Curvibacter;FN668029_s;FN668029	98.4127	MW884946
IMCC30045	Win	1	704	ND	Proteobacteria/Betaproteobacteria	LD28 freshwater group	Bacteria(100);Proteobacteria(100);Betaproteobacteria(100);Methylophilales(100);Methylophilaceae(100);LD28_freshwater_group(100);	Bacteria;Proteobacteria;Betaproteobacteria;Methylophilales;Methylophilaceae;Methylotenera;LN827929_s;LN827929	99.8259	MW884947
IMCC30046	Win	1	706	ND	Proteobacteria/Betaproteobacteria	LD28 freshwater group	Bacteria(100);Proteobacteria(100);Betaproteobacteria(100);Methylophilales(100);Methylophilaceae(100);LD28_freshwater_group(100);	Bacteria;Proteobacteria;Betaproteobacteria;Methylophilales;Methylophilaceae;Methylotenera;LN827929_s;LN827929	99.7409	MW884948
IMCC30047	Win	1	701	ND	Proteobacteria/Betaproteobacteria	LimB	Bacteria(100);Proteobacteria(100);Betaproteobacteria(100);Burkholderiales(100);Comamonadaceae(100);Limnohabitans(100);	Bacteria;Proteobacteria;Betaproteobacteria;Burkholderiales;Comamonadaceae;Limnohabitans;EU801144_s;EU801144	99.115	MW884949
IMCC30048	Win	1	695	ND	Proteobacteria/Betaproteobacteria	LimD	Bacteria(100);Proteobacteria(100);Betaproteobacteria(100);Burkholderiales(100);Comamonadaceae(100);Limnohabitans(100);	Bacteria;Proteobacteria;Betaproteobacteria;Burkholderiales;Comamonadaceae;Limnohabitans;AJ867911_s;AJ867911	100	MW884950
IMCC30049	Win	1	683	ND	Actinobacteria	acIV-B	Bacteria(100);Actinobacteria(100);Acidimicrobiia(100);Acidimicrobiales(100);Acidimicrobiaceae(100);CL500-29_marine_group(100);	Bacteria; Actinobacteria; Acidimicrobiia; Acidimicrobiales; Ilumatobacter_f; GQ387490_g; DQ316368_s	#N/A	MW884951
IMCC30051	Win	1	652	R	Proteobacteria/Alphaproteobacteria	wr0007	Bacteria(100);Proteobacteria(100);Alphaproteobacteria(100);Rhodospirillales(100);Rhodospirillales_Incertae_Sedis(100);Reyranella(100);	Bacteria; Proteobacteria; Alphaproteobacteria; Rhodospirillales; Reyranella_f; Reyranella; Reyranella soli	98.0651	MW884952
IMCC30052	Win	1	706	ND	Proteobacteria/Betaproteobacteria	PnecB2	Bacteria(100);Proteobacteria(100);Betaproteobacteria(100);Burkholderiales(100);Burkholderiaceae(100);Polynucleobacter(100);	Bacteria;Proteobacteria;Betaproteobacteria;Burkholderiales;Ralstonia_f;Polynucleobacter;Polynucleobacter acidiphobus;FM208180	99.1349	MW884953
IMCC30053	Win	1	710	ND	Proteobacteria/Betaproteobacteria	LD28 freshwater group	Bacteria(100);Proteobacteria(100);Betaproteobacteria(100);Methylophilales(100);Methylophilaceae(100);LD28_freshwater_group(100);	Bacteria;Proteobacteria;Betaproteobacteria;Methylophilales;Methylophilaceae;Methylotenera;LN827929_s;LN827929	99.6479	MW884954
IMCC30055	Win	1	698	ND	Proteobacteria/Betaproteobacteria	Aquabacterium	Bacteria(100);Proteobacteria(100);Betaproteobacteria(100);Burkholderiales(100);Comamonadaceae(100);Aquabacterium(98);	Bacteria;Proteobacteria;Betaproteobacteria;Burkholderiales;Sphaerotilus_f;Aquabacterium;Aquabacterium commune;AF035054	99.8246	MW884955
IMCC30056	Win	1	712	ND	Proteobacteria/Betaproteobacteria	LD28 freshwater group	Bacteria(100);Proteobacteria(100);Betaproteobacteria(100);Methylophilales(100);Methylophilaceae(100);LD28_freshwater_group(100);	Bacteria;Proteobacteria;Betaproteobacteria;Methylophilales;Methylophilaceae;Methylotenera;LN827929_s;LN827929	99.7409	MW884956
IMCC30058	Win	1	696	ND	Proteobacteria/Betaproteobacteria	LimB	Bacteria(100);Proteobacteria(100);Betaproteobacteria(100);Burkholderiales(100);Comamonadaceae(100);Limnohabitans(100);	Bacteria;Proteobacteria;Betaproteobacteria;Burkholderiales;Comamonadaceae;Limnohabitans;EU801144_s;EU801144	99.4783	MW884957
IMCC30059	Win	1	706	ND	Proteobacteria/Betaproteobacteria	GKS98 freshwater group	Bacteria(100);Proteobacteria(100);Betaproteobacteria(100);Burkholderiales(100);Alcaligenaceae(100);GKS98_freshwater_group(100);	Bacteria;Proteobacteria;Betaproteobacteria;Burkholderiales;Alcaligenaceae;ATZQ_g;ATZQ_s;ATZQ02000041	98.6014	MW884958
IMCC30060	Win	1	709	ND	Actinobacteria	unidentified Gaiellales 2	Bacteria(100);Actinobacteria(100);Thermoleophilia(100);Gaiellales(100);uncultured(100);unclassified;	Bacteria;Actinobacteria;Rubrobacteria;AB240334_o;AB240334_f;AB240334_g;EU804030_s;EU804030	97.479	MW884959
IMCC30063	Win	1	1450	C	Proteobacteria/Betaproteobacteria	Pnec	Bacteria(100);Proteobacteria(100);Betaproteobacteria(100);Burkholderiales(100);Burkholderiaceae(100);Polynucleobacter(100);	Bacteria;Proteobacteria;Betaproteobacteria;Burkholderiales;Ralstonia_f;Polynucleobacter;Polynucleobacter difficilis;FM208181	98.79	MW884960
IMCC30065	Win	1	705	ND	Actinobacteria	unidentified Gaiellales 2	Bacteria(100);Actinobacteria(100);Thermoleophilia(100);Gaiellales(99);uncultured(99);unclassified;	Bacteria;Actinobacteria;Rubrobacteria;AB240334_o;AB240334_f;AB240334_g;EU804030_s;EU804030	97.479	MW884961
IMCC30066	Win	1	709	ND	Proteobacteria/Betaproteobacteria	LD28 freshwater group	Bacteria(100);Proteobacteria(100);Betaproteobacteria(100);Methylophilales(100);Methylophilaceae(100);LD28_freshwater_group(100);	Bacteria;Proteobacteria;Betaproteobacteria;Methylophilales;Methylophilaceae;Methylotenera;LN827929_s;LN827929	99.7409	MW884962
IMCC30069	Win	1	1390	R	Proteobacteria/Alphaproteobacteria	Rhodobacter	Bacteria(100);Proteobacteria(100);Alphaproteobacteria(100);Rhodobacterales(100);Rhodobacteraceae(100);Rhodobacter(100);	Bacteria;Proteobacteria;Alphaproteobacteria;Rhodobacterales;Rhodobacteraceae;Rhodobacter;FJ612179_s;FJ612179	99.8155	MW884963
IMCC30070	Win	1	650	ND	Proteobacteria/Alphaproteobacteria	A0839	Bacteria(100);Proteobacteria(100);Alphaproteobacteria(100);Rhizobiales(100);A0839(100);unclassified;	Bacteria;Proteobacteria;Alphaproteobacteria;Rhizobiales;Rhizomicrobium_f;FJ479296_g;AF418951_s;AF418951	99.7292	MW884964
IMCC30072	Win	1	1411	C	Proteobacteria/Alphaproteobacteria	GOBB3-C201	Bacteria(100);Proteobacteria(100);Alphaproteobacteria(100);Sphingomonadales(100);Sphingomonadaceae(100);Sphingorhabdus(100);	Bacteria;Proteobacteria;Alphaproteobacteria;Sphingomonadales;Sphingomonadaceae;Sphingorhabdus;Sphingorhabdus planktonica;JN381068	99.8195	MW884965
IMCC30073	Win	1	700	ND	Proteobacteria/Betaproteobacteria	Lim2	Bacteria(100);Proteobacteria(100);Betaproteobacteria(100);Burkholderiales(100);Comamonadaceae(100);Limnohabitans(99);	Bacteria;Proteobacteria;Betaproteobacteria;Burkholderiales;Comamonadaceae;Curvibacter;FN668029_s;FN668029	98.9673	MW884966
IMCC30074	Win	1	709	ND	Proteobacteria/Betaproteobacteria	LD28 freshwater group	Bacteria(100);Proteobacteria(100);Betaproteobacteria(100);Methylophilales(100);Methylophilaceae(100);LD28_freshwater_group(100);	Bacteria;Proteobacteria;Betaproteobacteria;Methylophilales;Methylophilaceae;Methylotenera;LN827929_s;LN827929	99.7409	MW884967
IMCC30076	Win	1	1451	R	Proteobacteria/Betaproteobacteria	UNC Nitrosomonadaceae	Bacteria(100);Proteobacteria(100);Betaproteobacteria(100);Nitrosomonadales(99);Nitrosomonadaceae(99);uncultured(99);	Bacteria;Proteobacteria;Betaproteobacteria;Thiobacter_o;FJ715977_f;FJ715977_g;FJ715977_s;FJ715977	94.0925	MW884968
IMCC30077	Win	1	701	ND	Proteobacteria/Betaproteobacteria	Lim2	Bacteria(100);Proteobacteria(100);Betaproteobacteria(100);Burkholderiales(100);Comamonadaceae(100);Limnohabitans(100);	Bacteria;Proteobacteria;Betaproteobacteria;Burkholderiales;Comamonadaceae;Curvibacter;FN668029_s;FN668029	98.4155	MW884969
IMCC30079	Win	1	709	ND	Proteobacteria/Betaproteobacteria	LD28 freshwater group	Bacteria(100);Proteobacteria(100);Betaproteobacteria(100);Methylophilales(100);Methylophilaceae(100);LD28_freshwater_group(100);	Bacteria;Proteobacteria;Betaproteobacteria;Methylophilales;Methylophilaceae;Methylotenera;LN827929_s;LN827929	99.7409	MW884970
IMCC30081	Win	1	711	ND	Proteobacteria/Betaproteobacteria	TRA3-20	Bacteria(100);Proteobacteria(100);Betaproteobacteria(100);TRA3-20(100);unclassified;unclassified;	Bacteria;Proteobacteria;Betaproteobacteria;DQ395705_o;DQ395705_f;DQ395705_g;AB179533_s;AB179533	98.951	MW884971
IMCC30082	Win	1	700	ND	Proteobacteria/Betaproteobacteria	Rhodoferax_Albidiferax	Bacteria(100);Proteobacteria(100);Betaproteobacteria(100);Burkholderiales(100);Comamonadaceae(100);unclassified;	Bacteria;Proteobacteria;Betaproteobacteria;Burkholderiales;Comamonadaceae;Albidiferax;Albidiferax ferrireducens;CP000267	98.0736	MW884972
IMCC30083	Win	1	710	ND	Proteobacteria/Betaproteobacteria	LD28 freshwater group	Bacteria(100);Proteobacteria(100);Betaproteobacteria(100);Methylophilales(100);Methylophilaceae(100);LD28_freshwater_group(100);	Bacteria;Proteobacteria;Betaproteobacteria;Methylophilales;Methylophilaceae;Methylotenera;LN827929_s;LN827929	99.7409	MW884973
IMCC30085	Win	1	710	ND	Proteobacteria/Betaproteobacteria	LD28 freshwater group	Bacteria(100);Proteobacteria(100);Betaproteobacteria(100);Methylophilales(100);Methylophilaceae(100);LD28_freshwater_group(100);	Bacteria;Proteobacteria;Betaproteobacteria;Methylophilales;Methylophilaceae;Methylotenera;LN827929_s;LN827929	99.7409	MW884974
IMCC30086	Win	1	670	ND	Proteobacteria/Betaproteobacteria	LimB	Bacteria(100);Proteobacteria(100);Betaproteobacteria(100);Burkholderiales(100);Comamonadaceae(100);Limnohabitans(100);	Bacteria;Proteobacteria;Betaproteobacteria;Burkholderiales;Comamonadaceae;Limnohabitans;EU801144_s;EU801144	98.5185	MW884975
IMCC30088	Win	1	709	ND	Proteobacteria/Betaproteobacteria	LD28 freshwater group	Bacteria(100);Proteobacteria(100);Betaproteobacteria(100);Methylophilales(100);Methylophilaceae(100);LD28_freshwater_group(100);	Bacteria;Proteobacteria;Betaproteobacteria;Methylophilales;Methylophilaceae;Methylotenera;LN827929_s;LN827929	99.8259	MW884976
IMCC30090	Win	1	710	ND	Bacteroidetes	env.OPS 17	Bacteria(100);Bacteroidetes(100);Sphingobacteriia(100);Sphingobacteriales(100);env.OPS_17(100);unclassified;	Bacteria;Bacteroidetes;Sphingobacteriia;HQ178786_o;HQ178786_f;HQ178786_g;AF534434_s;AF534434	99.8198	MW884977
IMCC30091	Win	1	709	ND	Proteobacteria/Betaproteobacteria	LD28 freshwater group	Bacteria(100);Proteobacteria(100);Betaproteobacteria(100);Methylophilales(100);Methylophilaceae(100);LD28_freshwater_group(100);	Bacteria;Proteobacteria;Betaproteobacteria;Methylophilales;Methylophilaceae;Methylotenera;LN827929_s;LN827929	99.7409	MW884978
IMCC30094	Win	1	1401	R	Proteobacteria/Alphaproteobacteria	Methylorosula	Bacteria(100);Proteobacteria(100);Alphaproteobacteria(100);Rhizobiales(100);Beijerinckiaceae(100);Methylorosula(100);	Bacteria;Proteobacteria;Alphaproteobacteria;Rhizobiales;Beijerinckiaceae;EU801149_g;EU801149_s;EU801149	99.7302	MW884979
IMCC30095	Win	1	709	ND	Proteobacteria/Betaproteobacteria	LD28 freshwater group	Bacteria(100);Proteobacteria(100);Betaproteobacteria(100);Methylophilales(100);Methylophilaceae(100);LD28_freshwater_group(100);	Bacteria;Proteobacteria;Betaproteobacteria;Methylophilales;Methylophilaceae;Methylotenera;LN827929_s;LN827929	99.8236	MW884980
IMCC30096	Win	1	1455	C	Proteobacteria/Betaproteobacteria	PnecC	Bacteria(100);Proteobacteria(100);Betaproteobacteria(100);Burkholderiales(100);Burkholderiaceae(100);Polynucleobacter(100);	Bacteria;Proteobacteria;Betaproteobacteria;Burkholderiales;Ralstonia_f;Polynucleobacter;Polynucleobacter necessarius;Polynucleobacter necessarius subsp. asymbioticus;CP000655	99.4872	MW884981
IMCC30097	Win	1	1469	C	Proteobacteria/Betaproteobacteria	LD28 freshwater group	Bacteria(100);Proteobacteria(100);Betaproteobacteria(100);Methylophilales(100);Methylophilaceae(100);LD28_freshwater_group(100);	Bacteria;Proteobacteria;Betaproteobacteria;Methylophilales;Methylophilaceae;Methylotenera;LN827929_s;LN827929	99.7409	MW884982
IMCC30098	Win	1	710	ND	Proteobacteria/Betaproteobacteria	LD28 freshwater group	Bacteria(100);Proteobacteria(100);Betaproteobacteria(100);Methylophilales(100);Methylophilaceae(100);LD28_freshwater_group(100);	Bacteria;Proteobacteria;Betaproteobacteria;Methylophilales;Methylophilaceae;Methylotenera;LN827929_s;LN827929	99.7409	MW884983
IMCC30100	Win	1	684	ND	Proteobacteria/Betaproteobacteria	LimB	Bacteria(100);Proteobacteria(100);Betaproteobacteria(100);Burkholderiales(100);Comamonadaceae(100);Limnohabitans(100);	Bacteria;Proteobacteria;Betaproteobacteria;Burkholderiales;Comamonadaceae;Limnohabitans;EU801144_s;EU801144	99.1364	MW884984
IMCC30101	Win	1	709	ND	Actinobacteria	unidentified Gaiellales 2	Bacteria(100);Actinobacteria(100);Thermoleophilia(100);Gaiellales(99);uncultured(99);unclassified;	Bacteria;Actinobacteria;Rubrobacteria;AB240334_o;AB240334_f;AB240334_g;EU804030_s;EU804030	97.479	MW884985
IMCC30102	Win	1	1452	R	Proteobacteria/Betaproteobacteria	Lim1	Bacteria(100);Proteobacteria(100);Betaproteobacteria(100);Burkholderiales(100);Comamonadaceae(100);Limnohabitans(100);	Bacteria;Proteobacteria;Betaproteobacteria;Burkholderiales;Comamonadaceae;Limnohabitans;Limnohabitans curvus;AJ938026	98.1787	MW884986
IMCC30103	Win	1	1384	C	Proteobacteria/Alphaproteobacteria	Ferrovibrio	Bacteria(100);Proteobacteria(100);Alphaproteobacteria(100);Rhodospirillales(100);Rhodospirillaceae(100);Ferrovibrio(97);	Bacteria;Proteobacteria;Alphaproteobacteria;Rhodospirillales;Ferrovibrio_f;Taonella;Taonella mepensis;JN693496	92.9902	MW884987
IMCC30104	Win	1	1446	C	Proteobacteria/Betaproteobacteria	Rhodoferax_Albidiferax	Bacteria(100);Proteobacteria(100);Betaproteobacteria(100);Burkholderiales(100);Comamonadaceae(100);Albidiferax(96);	Bacteria;Proteobacteria;Betaproteobacteria;Burkholderiales;Comamonadaceae;Albidiferax;Albidiferax ferrireducens;CP000267	98.9592	MW884988
IMCC30105	Win	1	713	ND	Actinobacteria	unidentified Gaiellales 2	Bacteria(100);Actinobacteria(100);Thermoleophilia(100);Gaiellales(100);uncultured(100);unclassified;	Bacteria;Actinobacteria;Rubrobacteria;AB240334_o;AB240334_f;AB240334_g;EU804030_s;EU804030	97.9933	MW884989
IMCC30107	Win	1	1411	R	Proteobacteria/Alphaproteobacteria	uncultured Rhodospirillales2	Bacteria(100);Proteobacteria(100);Alphaproteobacteria(100);Rhodospirillales(100);Rhodospirillaceae(100);uncultured(99);	Bacteria;Proteobacteria;Alphaproteobacteria;Rhodospirillales;DQ984631_f;DQ984631_g;FR853419_s;FR853419	97.1857	MW884990
IMCC30109	Win	1	695	ND	Proteobacteria/Betaproteobacteria	LimB	Bacteria(100);Proteobacteria(100);Betaproteobacteria(100);Burkholderiales(100);Comamonadaceae(100);Limnohabitans(100);	Bacteria;Proteobacteria;Betaproteobacteria;Burkholderiales;Comamonadaceae;Limnohabitans;EU801144_s;EU801144	99.4783	MW884991
IMCC30110	Win	1	1464	R	Actinobacteria	unidentified Gaiellales 2	Bacteria(100);Actinobacteria(100);Thermoleophilia(100);Gaiellales(100);uncultured(100);unclassified;	Bacteria;Actinobacteria;Rubrobacteria;AB240334_o;AB240334_f;AB240334_g;EU804030_s;EU804030	97.479	MW884992
IMCC30111	Win	1	636	ND	Proteobacteria/Betaproteobacteria	LD28 freshwater group	Bacteria(100);Proteobacteria(100);Betaproteobacteria(100);Methylophilales(100);Methylophilaceae(100);LD28_freshwater_group(100);	Bacteria;Proteobacteria;Betaproteobacteria;Methylophilales;Methylophilaceae;Methylotenera;LN827929_s;LN827929	99.7409	MW884993
IMCC30112	Win	1	699	ND	Proteobacteria/Gammaproteobacteria	Enhydrobacter	Bacteria(100);Proteobacteria(100);Gammaproteobacteria(100);Pseudomonadales(100);Moraxellaceae(100);Enhydrobacter(96);	Bacteria;Proteobacteria;Gammaproteobacteria;Pseudomonadales;Moraxellaceae;Enhydrobacter;Moraxella osloensis;EU499677	99.6364	MW884994
IMCC30113	Win	1	695	ND	Actinobacteria	acIV-D	Bacteria(100);Actinobacteria(100);Acidimicrobiia(100);Acidimicrobiales(100);uncultured(100);unclassified;	Bacteria;Actinobacteria;Acidimicrobiia;Acidimicrobiales;Iamiaceae;EF632905_g;HQ661178_s;HQ661178	98.4563	MW884995
IMCC30114	Win	1	709	ND	Proteobacteria/Betaproteobacteria	LD28 freshwater group	Bacteria(100);Proteobacteria(100);Betaproteobacteria(100);Methylophilales(100);Methylophilaceae(100);LD28_freshwater_group(100);	Bacteria;Proteobacteria;Betaproteobacteria;Methylophilales;Methylophilaceae;Methylotenera;LN827929_s;LN827929	99.7409	MW884996
IMCC30115	Win	1	701	ND	Proteobacteria/Betaproteobacteria	Lim2	Bacteria(100);Proteobacteria(100);Betaproteobacteria(100);Burkholderiales(100);Comamonadaceae(100);Limnohabitans(97);	Bacteria;Proteobacteria;Betaproteobacteria;Burkholderiales;Comamonadaceae;Curvibacter;FN668029_s;FN668029	98.9673	MW884997
IMCC30116	Win	1	1328	C	Proteobacteria/Betaproteobacteria	GKS98 freshwater group	Bacteria(100);Proteobacteria(100);Betaproteobacteria(100);Burkholderiales(100);Alcaligenaceae(100);GKS98_freshwater_group(100);	Bacteria;Proteobacteria;Betaproteobacteria;Burkholderiales;Alcaligenaceae;ATZQ_g;ATZQ_s;ATZQ02000041	98.5075	MW884998
IMCC30117	Win	1	696	ND	Proteobacteria/Betaproteobacteria	LimB	Bacteria(100);Proteobacteria(100);Betaproteobacteria(100);Burkholderiales(100);Comamonadaceae(100);Limnohabitans(100);	Bacteria;Proteobacteria;Betaproteobacteria;Burkholderiales;Comamonadaceae;Limnohabitans;EU801144_s;EU801144	98.9267	MW884999
IMCC30118	Win	1	682	ND	Proteobacteria/Betaproteobacteria	PnecB2	Bacteria(100);Proteobacteria(100);Betaproteobacteria(100);Burkholderiales(100);Burkholderiaceae(100);Polynucleobacter(100);	Bacteria;Proteobacteria;Betaproteobacteria;Burkholderiales;Ralstonia_f;Polynucleobacter;Polynucleobacter acidiphobus;FM208180	99.1349	MW885000
IMCC30119	Win	1	703	ND	Proteobacteria/Betaproteobacteria	Lim2	Bacteria(100);Proteobacteria(100);Betaproteobacteria(100);Burkholderiales(100);Comamonadaceae(100);unclassified;	Bacteria;Proteobacteria;Betaproteobacteria;Burkholderiales;Comamonadaceae;Curvibacter;FN668029_s;FN668029	99.4746	MW885001
IMCC30120	Win	1	709	ND	Proteobacteria/Betaproteobacteria	LD28 freshwater group	Bacteria(100);Proteobacteria(100);Betaproteobacteria(100);Methylophilales(100);Methylophilaceae(100);LD28_freshwater_group(100);	Bacteria;Proteobacteria;Betaproteobacteria;Methylophilales;Methylophilaceae;Methylotenera;LN827929_s;LN827929	99.7409	MW885002
IMCC30121	Win	1	709	ND	Proteobacteria/Betaproteobacteria	LD28 freshwater group	Bacteria(100);Proteobacteria(100);Betaproteobacteria(100);Methylophilales(100);Methylophilaceae(100);LD28_freshwater_group(100);	Bacteria;Proteobacteria;Betaproteobacteria;Methylophilales;Methylophilaceae;Methylotenera;LN827929_s;LN827929	99.7409	MW885003
IMCC30122	Win	1	706	ND	Proteobacteria/Betaproteobacteria	Pnec	Bacteria(100);Proteobacteria(100);Betaproteobacteria(100);Burkholderiales(100);Burkholderiaceae(100);Polynucleobacter(100);	Bacteria;Proteobacteria;Betaproteobacteria;Burkholderiales;Ralstonia_f;Polynucleobacter;Polynucleobacter difficilis;FM208181	98.79	MW885004
IMCC30123	Win	1	1460	C	Proteobacteria/Betaproteobacteria	PnecC	Bacteria(100);Proteobacteria(100);Betaproteobacteria(100);Burkholderiales(100);Burkholderiaceae(100);Polynucleobacter(100);	Bacteria;Proteobacteria;Betaproteobacteria;Burkholderiales;Ralstonia_f;Polynucleobacter;Polynucleobacter necessarius;Polynucleobacter necessarius subsp. asymbioticus;CP000655	99.4872	MW885005
IMCC30124	Win	1	710	ND	Proteobacteria/Betaproteobacteria	LD28 freshwater group	Bacteria(100);Proteobacteria(100);Betaproteobacteria(100);Methylophilales(100);Methylophilaceae(100);LD28_freshwater_group(100);	Bacteria;Proteobacteria;Betaproteobacteria;Methylophilales;Methylophilaceae;Methylotenera;LN827929_s;LN827929	99.7409	MW885006
IMCC30125	Win	1	711	ND	Proteobacteria/Betaproteobacteria	LD28 freshwater group	Bacteria(100);Proteobacteria(100);Betaproteobacteria(100);Methylophilales(100);Methylophilaceae(100);LD28_freshwater_group(100);	Bacteria;Proteobacteria;Betaproteobacteria;Methylophilales;Methylophilaceae;Methylotenera;LN827929_s;LN827929	99.7409	MW885007
IMCC30127	Win	1	705	ND	Proteobacteria/Betaproteobacteria	GKS98 freshwater group	Bacteria(100);Proteobacteria(100);Betaproteobacteria(100);Burkholderiales(100);Alcaligenaceae(100);GKS98_freshwater_group(100);	Bacteria;Proteobacteria;Betaproteobacteria;Burkholderiales;Alcaligenaceae;ATZQ_g;ATZQ_s;ATZQ02000041	98.6014	MW885008
IMCC30128	Win	1	700	ND	Proteobacteria/Betaproteobacteria	Rhodoferax_Albidiferax	Bacteria(100);Proteobacteria(100);Betaproteobacteria(100);Burkholderiales(100);Comamonadaceae(100);unclassified;	Bacteria;Proteobacteria;Betaproteobacteria;Burkholderiales;Comamonadaceae;Albidiferax;Albidiferax ferrireducens;CP000267	98.2394	MW885009
IMCC30129	Win	1	699	ND	Proteobacteria/Betaproteobacteria	Lim2	Bacteria(100);Proteobacteria(100);Betaproteobacteria(100);Burkholderiales(100);Comamonadaceae(100);uncultured(89);	Bacteria;Proteobacteria;Betaproteobacteria;Burkholderiales;Comamonadaceae;Curvibacter;FN668029_s;FN668029	97.5482	MW885010
IMCC30130	Win	1	709	ND	Proteobacteria/Betaproteobacteria	LD28 freshwater group	Bacteria(100);Proteobacteria(100);Betaproteobacteria(100);Methylophilales(100);Methylophilaceae(100);LD28_freshwater_group(100);	Bacteria;Proteobacteria;Betaproteobacteria;Methylophilales;Methylophilaceae;Methylotenera;LN827929_s;LN827929	99.4718	MW885011
IMCC30131	Win	1	710	ND	Proteobacteria/Betaproteobacteria	LD28 freshwater group	Bacteria(100);Proteobacteria(100);Betaproteobacteria(100);Methylophilales(100);Methylophilaceae(100);LD28_freshwater_group(100);	Bacteria;Proteobacteria;Betaproteobacteria;Methylophilales;Methylophilaceae;Methylotenera;LN827929_s;LN827929	99.7409	MW885012
IMCC30133	Win	1	710	ND	Proteobacteria/Betaproteobacteria	LD28 freshwater group	Bacteria(100);Proteobacteria(100);Betaproteobacteria(100);Methylophilales(100);Methylophilaceae(100);LD28_freshwater_group(100);	Bacteria;Proteobacteria;Betaproteobacteria;Methylophilales;Methylophilaceae;Methylotenera;LN827929_s;LN827929	99.8259	MW885013
IMCC30135	Win	1	709	ND	Proteobacteria/Betaproteobacteria	LD28 freshwater group	Bacteria(100);Proteobacteria(100);Betaproteobacteria(100);Methylophilales(100);Methylophilaceae(100);LD28_freshwater_group(100);	Bacteria;Proteobacteria;Betaproteobacteria;Methylophilales;Methylophilaceae;Methylotenera;LN827929_s;LN827929	99.8259	MW885014
IMCC30136	Win	1	709	ND	Proteobacteria/Betaproteobacteria	LD28 freshwater group	Bacteria(100);Proteobacteria(100);Betaproteobacteria(100);Methylophilales(100);Methylophilaceae(100);LD28_freshwater_group(100);	Bacteria;Proteobacteria;Betaproteobacteria;Methylophilales;Methylophilaceae;Methylotenera;LN827929_s;LN827929	99.7409	MW885015
IMCC30137	Win	1	652	ND	Proteobacteria/Betaproteobacteria	Variovorax	Bacteria(100);Proteobacteria(100);Betaproteobacteria(100);Burkholderiales(100);Comamonadaceae(100);unclassified;	Bacteria;Proteobacteria;Betaproteobacteria;Burkholderiales;Comamonadaceae;Variovorax;Variovorax soli;DQ432053	98.2922	MW885016
IMCC30138	Win	1	1455	C	Proteobacteria/Betaproteobacteria	Rhodoferax_Albidiferax	Bacteria(100);Proteobacteria(100);Betaproteobacteria(100);Burkholderiales(100);Comamonadaceae(100);Albidiferax(90);	Bacteria;Proteobacteria;Betaproteobacteria;Burkholderiales;Comamonadaceae;Albidiferax;Albidiferax ferrireducens;CP000267	98.7973	MW885017
IMCC30139	Win	1	709	ND	Proteobacteria/Betaproteobacteria	LD28 freshwater group	Bacteria(100);Proteobacteria(100);Betaproteobacteria(100);Methylophilales(100);Methylophilaceae(100);LD28_freshwater_group(100);	Bacteria;Proteobacteria;Betaproteobacteria;Methylophilales;Methylophilaceae;Methylotenera;LN827929_s;LN827929	99.7409	MW885018
IMCC30141	Win	1	709	ND	Proteobacteria/Betaproteobacteria	LD28 freshwater group	Bacteria(100);Proteobacteria(100);Betaproteobacteria(100);Methylophilales(100);Methylophilaceae(100);LD28_freshwater_group(100);	Bacteria;Proteobacteria;Betaproteobacteria;Methylophilales;Methylophilaceae;Methylotenera;LN827929_s;LN827929	99.4718	MW885019
IMCC30144	Win	1	709	ND	Proteobacteria/Betaproteobacteria	LD28 freshwater group	Bacteria(100);Proteobacteria(100);Betaproteobacteria(100);Methylophilales(100);Methylophilaceae(100);LD28_freshwater_group(100);	Bacteria;Proteobacteria;Betaproteobacteria;Methylophilales;Methylophilaceae;Methylotenera;LN827929_s;LN827929	99.7409	MW885020
IMCC30146	Win	1	688	ND	Proteobacteria/Betaproteobacteria	Lim1	Bacteria(100);Proteobacteria(100);Betaproteobacteria(100);Burkholderiales(100);Comamonadaceae(100);Limnohabitans(100);	Bacteria;Proteobacteria;Betaproteobacteria;Burkholderiales;Comamonadaceae;Limnohabitans;Limnohabitans curvus;AJ938026	98.1787	MW885021
IMCC30147	Win	1	699	ND	Proteobacteria/Betaproteobacteria	Lim2	Bacteria(100);Proteobacteria(100);Betaproteobacteria(100);Burkholderiales(100);Comamonadaceae(100);Limnohabitans(99);	Bacteria;Proteobacteria;Betaproteobacteria;Burkholderiales;Comamonadaceae;Curvibacter;FN668029_s;FN668029	98.9673	MW885022
IMCC30148	Win	1	708	ND	Proteobacteria/Betaproteobacteria	LD28 freshwater group	Bacteria(100);Proteobacteria(100);Betaproteobacteria(100);Methylophilales(100);Methylophilaceae(100);LD28_freshwater_group(100);	Bacteria;Proteobacteria;Betaproteobacteria;Methylophilales;Methylophilaceae;Methylotenera;LN827929_s;LN827929	99.4718	MW885023
IMCC30149	Win	1	707	ND	Proteobacteria/Betaproteobacteria	Rhodoferax_Albidiferax	Bacteria(100);Proteobacteria(100);Betaproteobacteria(100);Burkholderiales(100);Comamonadaceae(100);unclassified;	Bacteria;Proteobacteria;Betaproteobacteria;Burkholderiales;Comamonadaceae;Albidiferax;Albidiferax ferrireducens;CP000267	98.2517	MW885024
IMCC30150	Win	1	710	ND	Proteobacteria/Betaproteobacteria	LD28 freshwater group	Bacteria(100);Proteobacteria(100);Betaproteobacteria(100);Methylophilales(100);Methylophilaceae(100);LD28_freshwater_group(100);	Bacteria;Proteobacteria;Betaproteobacteria;Methylophilales;Methylophilaceae;Methylotenera;LN827929_s;LN827929	99.7409	MW885025
IMCC30151	Win	1	712	ND	Actinobacteria	unidentified Gaiellales 2	Bacteria(100);Actinobacteria(100);Thermoleophilia(100);Gaiellales(100);uncultured(100);unclassified;	Bacteria;Actinobacteria;Rubrobacteria;AB240334_o;AB240334_f;AB240334_g;EU804030_s;EU804030	97.479	MW885026
IMCC30152	Win	1	1456	C	Proteobacteria/Betaproteobacteria	PnecC	Bacteria(100);Proteobacteria(100);Betaproteobacteria(100);Burkholderiales(100);Burkholderiaceae(100);Polynucleobacter(100);	Bacteria;Proteobacteria;Betaproteobacteria;Burkholderiales;Ralstonia_f;Polynucleobacter;Polynucleobacter necessarius;Polynucleobacter necessarius subsp. asymbioticus;CP000655	99.4872	MW885027
IMCC30153	Win	1	697	ND	Proteobacteria/Betaproteobacteria	GKS98 freshwater group	Bacteria(100);Proteobacteria(100);Betaproteobacteria(100);Burkholderiales(100);Alcaligenaceae(100);GKS98_freshwater_group(100);	Bacteria;Proteobacteria;Betaproteobacteria;Burkholderiales;Alcaligenaceae;ATZQ_g;ATZQ_s;ATZQ02000041	98.6014	MW885028
IMCC30154	Win	1	701	ND	Proteobacteria/Betaproteobacteria	Rhodoferax_Albidiferax	Bacteria(100);Proteobacteria(100);Betaproteobacteria(100);Burkholderiales(100);Comamonadaceae(100);Albidiferax(83);	Bacteria;Proteobacteria;Betaproteobacteria;Burkholderiales;Comamonadaceae;Albidiferax;Albidiferax ferrireducens;CP000267	98.7654	MW885029
IMCC30155	Win	1	707	ND	Actinobacteria	unidentified Gaiellales 2	Bacteria(100);Actinobacteria(100);Thermoleophilia(100);Gaiellales(100);uncultured(100);unclassified;	Bacteria;Actinobacteria;Rubrobacteria;AB240334_o;AB240334_f;AB240334_g;EU804030_s;EU804030	97.479	MW885030
IMCC30156	Win	1	694	ND	Proteobacteria/Betaproteobacteria	Polaromonas	Bacteria(100);Proteobacteria(100);Betaproteobacteria(100);Burkholderiales(100);Comamonadaceae(100);Polaromonas(100);	Bacteria;Proteobacteria;Betaproteobacteria;Burkholderiales;Comamonadaceae;Polaromonas;AB199574_s;AB199574	99.0942	MW885031
IMCC30162	Win	1	717	ND	Proteobacteria/Betaproteobacteria	LD28 freshwater group	Bacteria(100);Proteobacteria(100);Betaproteobacteria(100);Methylophilales(100);Methylophilaceae(100);LD28_freshwater_group(100);	Bacteria;Proteobacteria;Betaproteobacteria;Methylophilales;Methylophilaceae;Methylotenera;LN827929_s;LN827929	100	MW885032
IMCC30164	Win	1	706	ND	Proteobacteria/Betaproteobacteria	PnecC	Bacteria(100);Proteobacteria(100);Betaproteobacteria(100);Burkholderiales(100);Burkholderiaceae(100);Polynucleobacter(100);	Bacteria;Proteobacteria;Betaproteobacteria;Burkholderiales;Ralstonia_f;Polynucleobacter;Polynucleobacter necessarius;Polynucleobacter necessarius subsp. asymbioticus;CP000655	99.4872	MW885033
IMCC30166	Win	1	696	ND	Proteobacteria/Betaproteobacteria	LimD	Bacteria(100);Proteobacteria(100);Betaproteobacteria(100);Burkholderiales(100);Comamonadaceae(100);Limnohabitans(100);	Bacteria;Proteobacteria;Betaproteobacteria;Burkholderiales;Comamonadaceae;Limnohabitans;AJ867911_s;AJ867911	100	MW885034
IMCC30168	Win	1	710	ND	Proteobacteria/Betaproteobacteria	LD28 freshwater group	Bacteria(100);Proteobacteria(100);Betaproteobacteria(100);Methylophilales(100);Methylophilaceae(100);LD28_freshwater_group(100);	Bacteria;Proteobacteria;Betaproteobacteria;Methylophilales;Methylophilaceae;Methylotenera;LN827929_s;LN827929	99.8259	MW885035
IMCC30169	Win	1	648	ND	Proteobacteria/Alphaproteobacteria	GOBB3-C201	Bacteria(100);Proteobacteria(100);Alphaproteobacteria(100);Sphingomonadales(100);Sphingomonadaceae(100);unclassified;	Bacteria;Proteobacteria;Alphaproteobacteria;Sphingomonadales;Sphingomonadaceae;Sphingorhabdus;Sphingorhabdus rigui;HQ436492	99.4141	MW885036
IMCC30171	Win	1	694	ND	Proteobacteria/Betaproteobacteria	Polaromonas	Bacteria(100);Proteobacteria(100);Betaproteobacteria(100);Burkholderiales(100);Comamonadaceae(100);Polaromonas(100);	Bacteria;Proteobacteria;Betaproteobacteria;Burkholderiales;Comamonadaceae;Polaromonas;AB199574_s;AB199574	99.0942	MW885037
IMCC30172	Win	1	654	ND	Proteobacteria/Alphaproteobacteria	Sphingomonas	Bacteria(100);Proteobacteria(100);Alphaproteobacteria(100);Sphingomonadales(100);Sphingomonadaceae(100);Sphingomonas(100);	Bacteria;Proteobacteria;Alphaproteobacteria;Sphingomonadales;Sphingomonadaceae;Sphingomonas;Sphingomonas echinoides;JH584237	99.8155	MW885038
IMCC30174	Win	1	728	ND	Proteobacteria/Betaproteobacteria	Lim2	Bacteria(100);Proteobacteria(100);Betaproteobacteria(100);Burkholderiales(100);Comamonadaceae(100);Limnohabitans(82);	Bacteria;Proteobacteria;Betaproteobacteria;Burkholderiales;Comamonadaceae;Curvibacter;FN668029_s;FN668029	98.9673	MW885039
IMCC30175	Win	1	711	ND	Proteobacteria/Betaproteobacteria	LD28 freshwater group	Bacteria(100);Proteobacteria(100);Betaproteobacteria(100);Methylophilales(100);Methylophilaceae(100);LD28_freshwater_group(100);	Bacteria;Proteobacteria;Betaproteobacteria;Methylophilales;Methylophilaceae;Methylotenera;LN827929_s;LN827929	99.6479	MW885040
IMCC30177	Win	1	708	ND	Proteobacteria/Betaproteobacteria	LimB	Bacteria(100);Proteobacteria(100);Betaproteobacteria(100);Burkholderiales(100);Comamonadaceae(100);Limnohabitans(100);	Bacteria;Proteobacteria;Betaproteobacteria;Burkholderiales;Comamonadaceae;Limnohabitans;EU801144_s;EU801144	99.1364	MW885041
IMCC30180	Win	1	670	ND	Proteobacteria/Alphaproteobacteria	Novosphingobium	Bacteria(100);Proteobacteria(100);Alphaproteobacteria(100);Sphingomonadales(100);Sphingomonadaceae(100);Novosphingobium(100);	Bacteria;Proteobacteria;Alphaproteobacteria;Sphingomonadales;Sphingomonadaceae;Novosphingobium;Novosphingobium resinovorum;EF029110	100	MW885042
IMCC30181	Win	1	703	ND	Proteobacteria/Betaproteobacteria	Lim2	Bacteria(100);Proteobacteria(100);Betaproteobacteria(100);Burkholderiales(100);Comamonadaceae(100);Limnohabitans(96);	Bacteria;Proteobacteria;Betaproteobacteria;Burkholderiales;Comamonadaceae;Curvibacter;FN668029_s;FN668029	98.9673	MW885043
IMCC30182	Win	1	709	ND	Proteobacteria/Betaproteobacteria	LD28 freshwater group	Bacteria(100);Proteobacteria(100);Betaproteobacteria(100);Methylophilales(100);Methylophilaceae(100);LD28_freshwater_group(100);	Bacteria;Proteobacteria;Betaproteobacteria;Methylophilales;Methylophilaceae;Methylotenera;LN827929_s;LN827929	99.7409	MW885044
IMCC30186	Win	1	708	ND	Proteobacteria/Betaproteobacteria	LD28 freshwater group	Bacteria(100);Proteobacteria(100);Betaproteobacteria(100);Methylophilales(100);Methylophilaceae(100);LD28_freshwater_group(100);	Bacteria;Proteobacteria;Betaproteobacteria;Methylophilales;Methylophilaceae;Methylotenera;LN827929_s;LN827929	99.7409	MW885045
IMCC30188	Win	1	709	R	Actinobacteria	unidentified Gaiellales 1	Bacteria(100);Actinobacteria(100);Thermoleophilia(100);Gaiellales(100);uncultured(100);unclassified;	Bacteria;Actinobacteria;Rubrobacteria;AB240334_o;EF520360_f;EF520360_g;EF520360_s;EF520360	99.8319	MW885046
IMCC30189	Win	1	1451	C	Proteobacteria/Betaproteobacteria	PnecC	Bacteria(100);Proteobacteria(100);Betaproteobacteria(100);Burkholderiales(100);Burkholderiaceae(100);Polynucleobacter(100);	Bacteria;Proteobacteria;Betaproteobacteria;Burkholderiales;Ralstonia_f;Polynucleobacter;Polynucleobacter necessarius;Polynucleobacter necessarius subsp. asymbioticus;CP000655	99.4872	MW885047
IMCC30190	Win	50	709	ND	Proteobacteria/Betaproteobacteria	LD28 freshwater group	Bacteria(100);Proteobacteria(100);Betaproteobacteria(100);Methylophilales(100);Methylophilaceae(100);LD28_freshwater_group(100);	Bacteria;Proteobacteria;Betaproteobacteria;Methylophilales;Methylophilaceae;Methylotenera;LN827929_s;LN827929	99.7409	MW885048
IMCC30191	Win	50	689	ND	Proteobacteria/Betaproteobacteria	LD28 freshwater group	Bacteria(100);Proteobacteria(100);Betaproteobacteria(100);Methylophilales(100);Methylophilaceae(100);LD28_freshwater_group(100);	Bacteria;Proteobacteria;Betaproteobacteria;Methylophilales;Methylophilaceae;Methylotenera;LN827929_s;LN827929	99.7409	MW885049
IMCC30192	Win	50	698	ND	Proteobacteria/Betaproteobacteria	LimB	Bacteria(100);Proteobacteria(100);Betaproteobacteria(100);Burkholderiales(100);Comamonadaceae(100);Limnohabitans(100);	Bacteria;Proteobacteria;Betaproteobacteria;Burkholderiales;Comamonadaceae;Limnohabitans;EU801144_s;EU801144	99.1364	MW885050
IMCC30193	Win	50	1443	R	Proteobacteria/Betaproteobacteria	PRD01a011B	Bacteria(100);Proteobacteria(100);Betaproteobacteria(100);Methylophilales(100);Methylophilaceae(100);PRD01a011B(100);	Bacteria;Proteobacteria;Betaproteobacteria;Methylophilales;Methylophilaceae;Methylotenera;LN794158_s;LN794158	99.6396	MW885051
IMCC30194	Win	50	711	ND	Actinobacteria	unidentified Gaiellales 2	Bacteria(100);Actinobacteria(100);Thermoleophilia(100);Gaiellales(100);uncultured(100);unclassified;	Bacteria;Actinobacteria;Rubrobacteria;AB240334_o;AB240334_f;AB240334_g;EU804030_s;EU804030	97.479	MW885052
IMCC30195	Win	50	610	ND	Proteobacteria/Betaproteobacteria	Lim2	Bacteria(100);Proteobacteria(100);Betaproteobacteria(100);Burkholderiales(100);Comamonadaceae(100);unclassified;	Bacteria;Proteobacteria;Betaproteobacteria;Burkholderiales;Comamonadaceae;Curvibacter;FN668029_s;FN668029	98.9837	MW885053
IMCC30196	Win	50	709	ND	Actinobacteria	unidentified Gaiellales 2	Bacteria(100);Actinobacteria(100);Thermoleophilia(100);Gaiellales(98);uncultured(98);unclassified;	Bacteria;Actinobacteria;Rubrobacteria;AB240334_o;AB240334_f;AB240334_g;EU804030_s;EU804030	97.479	MW885054
IMCC30197	Win	50	696	ND	Proteobacteria/Betaproteobacteria	LimB	Bacteria(100);Proteobacteria(100);Betaproteobacteria(100);Burkholderiales(100);Comamonadaceae(100);Limnohabitans(100);	Bacteria;Proteobacteria;Betaproteobacteria;Burkholderiales;Comamonadaceae;Limnohabitans;EU801144_s;EU801144	99.1364	MW885055
IMCC30198	Win	50	708	ND	Actinobacteria	unidentified Gaiellales 2	Bacteria(100);Actinobacteria(100);Thermoleophilia(100);Gaiellales(98);uncultured(98);unclassified;	Bacteria;Actinobacteria;Rubrobacteria;AB240334_o;AB240334_f;AB240334_g;EU804030_s;EU804030	97.2696	MW885056
IMCC30199	Win	50	721	ND	Bacteroidetes	uncultured Cytophagaceae	Bacteria(100);Bacteroidetes(100);Cytophagia(100);Cytophagales(100);Cytophagaceae(100);uncultured(100);	Bacteria;Bacteroidetes;Cytophagia;Cytophagales;Cytophagaceae;GU454944_g;AACY023432050_s;AACY023432050	96.1404	MW885057
IMCC30200	Win	50	1454	C	Proteobacteria/Betaproteobacteria	Polaromonas	Bacteria(100);Proteobacteria(100);Betaproteobacteria(100);Burkholderiales(100);Comamonadaceae(100);Polaromonas(100);	Bacteria;Proteobacteria;Betaproteobacteria;Burkholderiales;Comamonadaceae;Polaromonas;CP000316_s;CP000316	99.0493	MW885058
IMCC30201	Win	50	646	ND	Proteobacteria/Betaproteobacteria	Undibacterium	Bacteria(100);Proteobacteria(100);Betaproteobacteria(100);Burkholderiales(80);unclassified;unclassified;	Bacteria;Proteobacteria;Betaproteobacteria;Burkholderiales;Oxalobacteraceae;Undibacterium;JN790866_s;JN790866	99.6387	MW885059
IMCC30202	Win	50	710	ND	Proteobacteria/Betaproteobacteria	LD28 freshwater group	Bacteria(100);Proteobacteria(100);Betaproteobacteria(100);Methylophilales(100);Methylophilaceae(100);LD28_freshwater_group(100);	Bacteria;Proteobacteria;Betaproteobacteria;Methylophilales;Methylophilaceae;Methylotenera;LN827929_s;LN827929	99.7409	MW885060
IMCC30203	Win	50	709	ND	Proteobacteria/Betaproteobacteria	LD28 freshwater group	Bacteria(100);Proteobacteria(100);Betaproteobacteria(100);Methylophilales(100);Methylophilaceae(100);LD28_freshwater_group(100);	Bacteria;Proteobacteria;Betaproteobacteria;Methylophilales;Methylophilaceae;Methylotenera;LN827929_s;LN827929	99.6479	MW885061
IMCC30205	Win	50	662	ND	Proteobacteria/Alphaproteobacteria	Rhodobacter	Bacteria(100);Proteobacteria(100);Alphaproteobacteria(100);Rhodobacterales(100);Rhodobacteraceae(100);Rhodobacter(99);	Bacteria;Proteobacteria;Alphaproteobacteria;Rhodobacterales;Rhodobacteraceae;Rhodobacter;FJ612179_s;FJ612179	99.8155	MW885062
IMCC30206	Win	50	670	ND	Proteobacteria/Betaproteobacteria	Lim2	Bacteria(100);Proteobacteria(100);Betaproteobacteria(100);Burkholderiales(100);Comamonadaceae(100);Limnohabitans(96);	Bacteria;Proteobacteria;Betaproteobacteria;Burkholderiales;Comamonadaceae;Curvibacter;FN668029_s;FN668029	98.9673	MW885063
IMCC30207	Win	50	1450	C	Proteobacteria/Betaproteobacteria	PnecC	Bacteria(100);Proteobacteria(100);Betaproteobacteria(100);Burkholderiales(100);Burkholderiaceae(100);Polynucleobacter(100);	Bacteria;Proteobacteria;Betaproteobacteria;Burkholderiales;Ralstonia_f;Polynucleobacter;Polynucleobacter necessarius;Polynucleobacter necessarius subsp. asymbioticus;CP000655	99.4872	MW885064
IMCC30208	Win	50	695	ND	Proteobacteria/Betaproteobacteria	Lim2	Bacteria(100);Proteobacteria(100);Betaproteobacteria(100);Burkholderiales(100);Comamonadaceae(100);Limnohabitans(98);	Bacteria;Proteobacteria;Betaproteobacteria;Burkholderiales;Comamonadaceae;Curvibacter;FN668029_s;FN668029	98.9673	MW885065
IMCC30209	Win	50	702	ND	Proteobacteria/Betaproteobacteria	PnecB2	Bacteria(100);Proteobacteria(100);Betaproteobacteria(100);Burkholderiales(100);Burkholderiaceae(100);Polynucleobacter(100);	Bacteria;Proteobacteria;Betaproteobacteria;Burkholderiales;Ralstonia_f;Polynucleobacter;Polynucleobacter acidiphobus;FM208180	99.1349	MW885066
IMCC30210	Win	50	708	ND	Proteobacteria/Betaproteobacteria	PnecC	Bacteria(100);Proteobacteria(100);Betaproteobacteria(100);Burkholderiales(100);Burkholderiaceae(100);Polynucleobacter(100);	Bacteria;Proteobacteria;Betaproteobacteria;Burkholderiales;Ralstonia_f;Polynucleobacter;Polynucleobacter necessarius;Polynucleobacter necessarius subsp. asymbioticus;CP000655	99.4872	MW885067
IMCC30211	Win	50	710	ND	Proteobacteria/Betaproteobacteria	LD28 freshwater group	Bacteria(100);Proteobacteria(100);Betaproteobacteria(100);Methylophilales(100);Methylophilaceae(100);LD28_freshwater_group(100);	Bacteria;Proteobacteria;Betaproteobacteria;Methylophilales;Methylophilaceae;Methylotenera;LN827929_s;LN827929	99.7409	MW885068
IMCC30212	Win	50	711	ND	Proteobacteria/Betaproteobacteria	LD28 freshwater group	Bacteria(100);Proteobacteria(100);Betaproteobacteria(100);Methylophilales(100);Methylophilaceae(100);LD28_freshwater_group(100);	Bacteria;Proteobacteria;Betaproteobacteria;Methylophilales;Methylophilaceae;Methylotenera;LN827929_s;LN827929	99.8236	MW885069
IMCC30215	Win	50	684	ND	Actinobacteria	acIV-D	Bacteria(100);Actinobacteria(100);Acidimicrobiia(100);Acidimicrobiales(100);uncultured(100);unclassified;	Bacteria;Actinobacteria;Acidimicrobiia;Acidimicrobiales;Iamiaceae;EF632905_g;DQ316372_s;DQ316372	99.4915	MW885070
IMCC30216	Win	50	705	ND	Proteobacteria/Betaproteobacteria	LD28 freshwater group	Bacteria(100);Proteobacteria(100);Betaproteobacteria(100);Methylophilales(100);Methylophilaceae(100);LD28_freshwater_group(100);	Bacteria;Proteobacteria;Betaproteobacteria;Methylophilales;Methylophilaceae;Methylotenera;LN827929_s;LN827929	99.7409	MW885071
IMCC30218	Win	50	707	ND	Proteobacteria/Betaproteobacteria	LimB	Bacteria(100);Proteobacteria(100);Betaproteobacteria(100);Burkholderiales(100);Comamonadaceae(100);Limnohabitans(100);	Bacteria;Proteobacteria;Betaproteobacteria;Burkholderiales;Comamonadaceae;Limnohabitans;EU801144_s;EU801144	99.4783	MW885072
IMCC30219	Win	50	720	ND	Actinobacteria	unidentified Gaiellales 2	Bacteria(100);Actinobacteria(99);Thermoleophilia(99);Gaiellales(99);uncultured(99);unclassified;	Bacteria;Actinobacteria;Rubrobacteria;AB240334_o;AB240334_f;AB240334_g;EU804030_s;EU804030	97.479	MW885073
IMCC30220	Win	50	712	ND	Proteobacteria/Betaproteobacteria	Polaromonas	Bacteria(100);Proteobacteria(100);Betaproteobacteria(100);Burkholderiales(100);Comamonadaceae(100);Polaromonas(100);	Bacteria;Proteobacteria;Betaproteobacteria;Burkholderiales;Comamonadaceae;Polaromonas;CP000316_s;CP000316	99.0493	MW885074
IMCC30221	Win	50	1447	R	Proteobacteria/Betaproteobacteria	Lim1	Bacteria(100);Proteobacteria(100);Betaproteobacteria(100);Burkholderiales(100);Comamonadaceae(100);Limnohabitans(100);	Bacteria;Proteobacteria;Betaproteobacteria;Burkholderiales;Comamonadaceae;Limnohabitans;Limnohabitans parvus;FM165536	98.6726	MW885075
IMCC30222	Win	50	706	ND	Proteobacteria/Betaproteobacteria	PnecC	Bacteria(100);Proteobacteria(100);Betaproteobacteria(100);Burkholderiales(100);Burkholderiaceae(100);Polynucleobacter(100);	Bacteria;Proteobacteria;Betaproteobacteria;Burkholderiales;Ralstonia_f;Polynucleobacter;Polynucleobacter necessarius;Polynucleobacter necessarius subsp. asymbioticus;CP000655	99.4872	MW885076
IMCC30223	Win	50	710	ND	Proteobacteria/Betaproteobacteria	LD28 freshwater group	Bacteria(100);Proteobacteria(100);Betaproteobacteria(100);Methylophilales(100);Methylophilaceae(100);LD28_freshwater_group(100);	Bacteria;Proteobacteria;Betaproteobacteria;Methylophilales;Methylophilaceae;Methylotenera;LN827929_s;LN827929	99.4718	MW885077
IMCC30224	Win	50	657	ND	Proteobacteria/Alphaproteobacteria	Afipia_Bradyrhizobium	Bacteria(100);Proteobacteria(100);Alphaproteobacteria(100);Rhizobiales(100);Bradyrhizobiaceae(100);Bradyrhizobium(99);	Bacteria;Proteobacteria;Alphaproteobacteria;Rhizobiales;Bradyrhizobiaceae;Bradyrhizobium;Bradyrhizobium denitrificans;X66025	99.8106	MW885078
IMCC30226	Win	50	701	ND	Proteobacteria/Betaproteobacteria	Rhodoferax_Albidiferax	Bacteria(100);Proteobacteria(100);Betaproteobacteria(100);Burkholderiales(100);Comamonadaceae(100);unclassified;	Bacteria;Proteobacteria;Betaproteobacteria;Burkholderiales;Comamonadaceae;Albidiferax;Albidiferax ferrireducens;CP000267	98.4321	MW885079
IMCC30227	Win	50	1415	C	Proteobacteria/Betaproteobacteria	PnecC	Bacteria(100);Proteobacteria(100);Betaproteobacteria(100);Burkholderiales(100);Burkholderiaceae(100);Polynucleobacter(100);	Bacteria;Proteobacteria;Betaproteobacteria;Burkholderiales;Ralstonia_f;Polynucleobacter;Polynucleobacter necessarius;Polynucleobacter necessarius subsp. asymbioticus;CP000655	99.4872	MW885080
IMCC30228	Win	50	1452	C	Proteobacteria/Betaproteobacteria	Pnec	Bacteria(100);Proteobacteria(100);Betaproteobacteria(100);Burkholderiales(100);Burkholderiaceae(100);Polynucleobacter(100);	Bacteria;Proteobacteria;Betaproteobacteria;Burkholderiales;Ralstonia_f;Polynucleobacter;Polynucleobacter difficilis;FM208181	98.79	MW885081
IMCC30229	Win	50	706	ND	Proteobacteria/Betaproteobacteria	PnecB2	Bacteria(100);Proteobacteria(100);Betaproteobacteria(100);Burkholderiales(100);Burkholderiaceae(100);Polynucleobacter(100);	Bacteria;Proteobacteria;Betaproteobacteria;Burkholderiales;Ralstonia_f;Polynucleobacter;Polynucleobacter acidiphobus;FM208180	99.1349	MW885082
IMCC30230	Win	50	713	ND	Proteobacteria/Betaproteobacteria	LD28 freshwater group	Bacteria(100);Proteobacteria(100);Betaproteobacteria(100);Methylophilales(100);Methylophilaceae(100);LD28_freshwater_group(100);	Bacteria;Proteobacteria;Betaproteobacteria;Methylophilales;Methylophilaceae;Methylotenera;LN827929_s;LN827929	99.8259	MW885083
IMCC30232	Win	50	704	ND	Proteobacteria/Betaproteobacteria	Pnec	Bacteria(100);Proteobacteria(100);Betaproteobacteria(100);Burkholderiales(100);Burkholderiaceae(100);Polynucleobacter(100);	Bacteria;Proteobacteria;Betaproteobacteria;Burkholderiales;Ralstonia_f;Polynucleobacter;Polynucleobacter difficilis;FM208181	98.4043	MW885084
IMCC30233	Win	50	695	ND	Proteobacteria/Betaproteobacteria	LimB	Bacteria(100);Proteobacteria(100);Betaproteobacteria(100);Burkholderiales(100);Comamonadaceae(100);Limnohabitans(100);	Bacteria;Proteobacteria;Betaproteobacteria;Burkholderiales;Comamonadaceae;Limnohabitans;EU801144_s;EU801144	99.115	MW885085
IMCC30234	Win	50	1454	C	Proteobacteria/Betaproteobacteria	PnecC	Bacteria(100);Proteobacteria(100);Betaproteobacteria(100);Burkholderiales(100);Burkholderiaceae(100);Polynucleobacter(100);	Bacteria;Proteobacteria;Betaproteobacteria;Burkholderiales;Ralstonia_f;Polynucleobacter;Polynucleobacter necessarius;Polynucleobacter necessarius subsp. asymbioticus;CP000655	99.4872	MW885086
IMCC30235	Win	50	716	ND	Proteobacteria/Betaproteobacteria	LD28 freshwater group	Bacteria(100);Proteobacteria(100);Betaproteobacteria(100);Methylophilales(100);Methylophilaceae(100);LD28_freshwater_group(100);	Bacteria;Proteobacteria;Betaproteobacteria;Methylophilales;Methylophilaceae;Methylotenera;LN827929_s;LN827929	99.7409	MW885087
IMCC30236	Win	50	1451	C	Proteobacteria/Betaproteobacteria	PnecC	Bacteria(100);Proteobacteria(100);Betaproteobacteria(100);Burkholderiales(100);Burkholderiaceae(100);Polynucleobacter(100);	Bacteria;Proteobacteria;Betaproteobacteria;Burkholderiales;Ralstonia_f;Polynucleobacter;Polynucleobacter necessarius;Polynucleobacter necessarius subsp. asymbioticus;CP000655	99.4872	MW885088
IMCC30237	Win	50	701	ND	Proteobacteria/Betaproteobacteria	LimD	Bacteria(100);Proteobacteria(100);Betaproteobacteria(100);Burkholderiales(100);Comamonadaceae(100);Limnohabitans(100);	Bacteria;Proteobacteria;Betaproteobacteria;Burkholderiales;Comamonadaceae;Limnohabitans;AJ867911_s;AJ867911	100	MW885089
IMCC30238	Win	50	1451	C	Proteobacteria/Betaproteobacteria	PnecC	Bacteria(100);Proteobacteria(100);Betaproteobacteria(100);Burkholderiales(100);Burkholderiaceae(100);Polynucleobacter(100);	Bacteria;Proteobacteria;Betaproteobacteria;Burkholderiales;Ralstonia_f;Polynucleobacter;Polynucleobacter necessarius;Polynucleobacter necessarius subsp. asymbioticus;CP000655	99.4872	MW885090
IMCC30239	Win	50	713	ND	Proteobacteria/Betaproteobacteria	LD28 freshwater group	Bacteria(100);Proteobacteria(100);Betaproteobacteria(100);Methylophilales(100);Methylophilaceae(100);LD28_freshwater_group(100);	Bacteria;Proteobacteria;Betaproteobacteria;Methylophilales;Methylophilaceae;Methylotenera;LN827929_s;LN827929	99.8236	MW885091
IMCC30240	Win	50	700	ND	Proteobacteria/Betaproteobacteria	Lim2	Bacteria(100);Proteobacteria(100);Betaproteobacteria(100);Burkholderiales(100);Comamonadaceae(100);Limnohabitans(97);	Bacteria;Proteobacteria;Betaproteobacteria;Burkholderiales;Comamonadaceae;Curvibacter;FN668029_s;FN668029	98.9673	MW885092
IMCC30241	Win	50	1450	C	Proteobacteria/Betaproteobacteria	PnecC	Bacteria(100);Proteobacteria(100);Betaproteobacteria(100);Burkholderiales(100);Burkholderiaceae(100);Polynucleobacter(100);	Bacteria;Proteobacteria;Betaproteobacteria;Burkholderiales;Ralstonia_f;Polynucleobacter;Polynucleobacter necessarius;Polynucleobacter necessarius subsp. asymbioticus;CP000655	99.4872	MW885093
IMCC30242	Win	50	709	ND	Proteobacteria/Betaproteobacteria	LD28 freshwater group	Bacteria(100);Proteobacteria(100);Betaproteobacteria(100);Methylophilales(100);Methylophilaceae(100);LD28_freshwater_group(100);	Bacteria;Proteobacteria;Betaproteobacteria;Methylophilales;Methylophilaceae;Methylotenera;LN827929_s;LN827929	99.6479	MW885094
IMCC30243	Win	50	709	ND	Proteobacteria/Betaproteobacteria	LD28 freshwater group	Bacteria(100);Proteobacteria(100);Betaproteobacteria(100);Methylophilales(100);Methylophilaceae(100);LD28_freshwater_group(100);	Bacteria;Proteobacteria;Betaproteobacteria;Methylophilales;Methylophilaceae;Methylotenera;LN827929_s;LN827929	99.292	MW885095
IMCC30245	Win	50	1452	C	Proteobacteria/Betaproteobacteria	PnecC	Bacteria(100);Proteobacteria(100);Betaproteobacteria(100);Burkholderiales(100);Burkholderiaceae(100);Polynucleobacter(100);	Bacteria;Proteobacteria;Betaproteobacteria;Burkholderiales;Ralstonia_f;Polynucleobacter;Polynucleobacter necessarius;Polynucleobacter necessarius subsp. asymbioticus;CP000655	99.4872	MW885096
IMCC30247	Win	50	1413	C	Proteobacteria/Alphaproteobacteria	uncultured Rhodospirillales1	Bacteria(100);Proteobacteria(100);Alphaproteobacteria(100);Rhodospirillales(100);Rhodospirillaceae(100);uncultured(100);	Bacteria;Proteobacteria;Alphaproteobacteria;Rhodospirillales;Rhodospirillaceae;EU589272_g;EU800891_s;EU800891	#N/A	MW885097
IMCC30248	Win	50	697	ND	Proteobacteria/Betaproteobacteria	LimB	Bacteria(100);Proteobacteria(100);Betaproteobacteria(100);Burkholderiales(100);Comamonadaceae(100);Limnohabitans(100);	Bacteria;Proteobacteria;Betaproteobacteria;Burkholderiales;Comamonadaceae;Limnohabitans;EU801144_s;EU801144	99.4783	MW885098
IMCC30249	Win	50	1449	C	Proteobacteria/Betaproteobacteria	PnecC	Bacteria(100);Proteobacteria(100);Betaproteobacteria(100);Burkholderiales(100);Burkholderiaceae(100);Polynucleobacter(100);	Bacteria;Proteobacteria;Betaproteobacteria;Burkholderiales;Ralstonia_f;Polynucleobacter;Polynucleobacter necessarius;Polynucleobacter necessarius subsp. asymbioticus;CP000655	99.4872	MW885099
IMCC30250	Win	50	1452	C	Proteobacteria/Betaproteobacteria	PnecC	Bacteria(100);Proteobacteria(100);Betaproteobacteria(100);Burkholderiales(100);Burkholderiaceae(100);Polynucleobacter(100);	Bacteria;Proteobacteria;Betaproteobacteria;Burkholderiales;Ralstonia_f;Polynucleobacter;Polynucleobacter necessarius;Polynucleobacter necessarius subsp. asymbioticus;CP000655	99.4792	MW885100
IMCC30251	Win	50	678	ND	Actinobacteria	acI-A1	Bacteria(100);Actinobacteria(100);Actinobacteria(100);Frankiales(100);Sporichthyaceae(100);unclassified;	Bacteria;Actinobacteria;Actinobacteria_c;Planktophila_o;Planktophila_f;Planktophila;AQUA_s;AQUA01000007	99.8179	MW885101
IMCC30252	Win	50	714	ND	Proteobacteria/Betaproteobacteria	LD28 freshwater group	Bacteria(100);Proteobacteria(100);Betaproteobacteria(100);Methylophilales(100);Methylophilaceae(100);LD28_freshwater_group(100);	Bacteria;Proteobacteria;Betaproteobacteria;Methylophilales;Methylophilaceae;Methylotenera;LN827929_s;LN827929	99.8259	MW885102
IMCC30254	Win	50	1384	C	Proteobacteria/Alphaproteobacteria	Ferrovibrio	Bacteria(100);Proteobacteria(100);Alphaproteobacteria(100);Rhodospirillales(100);Rhodospirillaceae(100);Ferrovibrio(98);	Bacteria;Proteobacteria;Alphaproteobacteria;Kordiimonadales;DQ486506_f;DQ486506_g;JX047084_s;JX047084	92.9902	MW885103
IMCC30255	Win	50	709	ND	Proteobacteria/Betaproteobacteria	LD28 freshwater group	Bacteria(100);Proteobacteria(100);Betaproteobacteria(100);Methylophilales(100);Methylophilaceae(100);LD28_freshwater_group(100);	Bacteria;Proteobacteria;Betaproteobacteria;Methylophilales;Methylophilaceae;Methylotenera;LN827929_s;LN827929	99.8259	MW885104
IMCC30256	Win	50	694	ND	Proteobacteria/Betaproteobacteria	Rhodoferax_Albidiferax	Bacteria(100);Proteobacteria(100);Betaproteobacteria(100);Burkholderiales(100);Comamonadaceae(100);unclassified;	Bacteria;Proteobacteria;Betaproteobacteria;Burkholderiales;Comamonadaceae;Albidiferax;Albidiferax ferrireducens;CP000267	98.0836	MW885105
IMCC30257	Win	50	1453	C	Proteobacteria/Betaproteobacteria	PnecC	Bacteria(100);Proteobacteria(100);Betaproteobacteria(100);Burkholderiales(100);Burkholderiaceae(100);Polynucleobacter(100);	Bacteria;Proteobacteria;Betaproteobacteria;Burkholderiales;Ralstonia_f;Polynucleobacter;Polynucleobacter necessarius;Polynucleobacter necessarius subsp. asymbioticus;CP000655	99.4872	MW885106
IMCC30258	Win	50	1453	C	Proteobacteria/Betaproteobacteria	PnecC	Bacteria(100);Proteobacteria(100);Betaproteobacteria(100);Burkholderiales(100);Burkholderiaceae(100);Polynucleobacter(100);	Bacteria;Proteobacteria;Betaproteobacteria;Burkholderiales;Ralstonia_f;Polynucleobacter;Polynucleobacter necessarius;Polynucleobacter necessarius subsp. asymbioticus;CP000655	99.4872	MW885107
IMCC30259	Win	50	697	ND	Proteobacteria/Betaproteobacteria	LimB	Bacteria(100);Proteobacteria(100);Betaproteobacteria(100);Burkholderiales(100);Comamonadaceae(100);Limnohabitans(100);	Bacteria;Proteobacteria;Betaproteobacteria;Burkholderiales;Comamonadaceae;Limnohabitans;EU801144_s;EU801144	99.1364	MW885108
IMCC30262	Win	50	709	ND	Proteobacteria/Betaproteobacteria	LD28 freshwater group	Bacteria(100);Proteobacteria(100);Betaproteobacteria(100);Methylophilales(100);Methylophilaceae(100);LD28_freshwater_group(100);	Bacteria;Proteobacteria;Betaproteobacteria;Methylophilales;Methylophilaceae;Methylotenera;LN827929_s;LN827929	99.7409	MW885109
IMCC30264	Win	50	1410	C	Proteobacteria/Betaproteobacteria	PnecC	Bacteria(100);Proteobacteria(100);Betaproteobacteria(100);Burkholderiales(100);Burkholderiaceae(100);Polynucleobacter(100);	Bacteria;Proteobacteria;Betaproteobacteria;Burkholderiales;Ralstonia_f;Polynucleobacter;Polynucleobacter necessarius;Polynucleobacter necessarius subsp. asymbioticus;CP000655	99.4872	MW885110
IMCC30265	Win	50	1440	C	Proteobacteria/Betaproteobacteria	PnecC	Bacteria(100);Proteobacteria(100);Betaproteobacteria(100);Burkholderiales(100);Burkholderiaceae(100);Polynucleobacter(100);	Bacteria;Proteobacteria;Betaproteobacteria;Burkholderiales;Ralstonia_f;Polynucleobacter;Polynucleobacter necessarius;Polynucleobacter necessarius subsp. asymbioticus;CP000655	99.4872	MW885111
IMCC30266	Win	50	719	ND	Proteobacteria/Betaproteobacteria	LD28 freshwater group	Bacteria(100);Proteobacteria(100);Betaproteobacteria(100);Methylophilales(100);Methylophilaceae(100);LD28_freshwater_group(100);	Bacteria;Proteobacteria;Betaproteobacteria;Methylophilales;Methylophilaceae;Methylotenera;LN827929_s;LN827929	99.6479	MW885112
IMCC30267	Win	50	1410	R	Proteobacteria/Alphaproteobacteria	MNG7	Bacteria(100);Proteobacteria(100);Alphaproteobacteria(100);Rhizobiales(100);MNG7(100);unclassified;	Bacteria;Proteobacteria;Alphaproteobacteria;Rhizobiales;Rhodoligotrophos_f;AF370880_g;EU234324_s;EU234324	99.6357	MW885113
IMCC30268	Win	50	710	ND	Proteobacteria/Betaproteobacteria	LD28 freshwater group	Bacteria(100);Proteobacteria(100);Betaproteobacteria(100);Methylophilales(100);Methylophilaceae(100);LD28_freshwater_group(100);	Bacteria;Proteobacteria;Betaproteobacteria;Methylophilales;Methylophilaceae;Methylotenera;LN827929_s;LN827929	99.7409	MW885114
IMCC30269	Win	50	710	ND	Proteobacteria/Betaproteobacteria	LD28 freshwater group	Bacteria(100);Proteobacteria(100);Betaproteobacteria(100);Methylophilales(100);Methylophilaceae(100);LD28_freshwater_group(100);	Bacteria;Proteobacteria;Betaproteobacteria;Methylophilales;Methylophilaceae;Methylotenera;LN827929_s;LN827929	99.4718	MW885115
IMCC30270	Win	50	1449	C	Proteobacteria/Betaproteobacteria	Methylotenera	Bacteria(100);Proteobacteria(100);Betaproteobacteria(100);Methylophilales(100);Methylophilaceae(100);Methylotenera(100);	Bacteria;Proteobacteria;Betaproteobacteria;Methylophilales;Methylophilaceae;Methylotenera;JUHH_s;JUHH01000001	99.122	MW885116
IMCC30272	Win	50	714	ND	Actinobacteria	unidentified Gaiellales 2	Bacteria(100);Actinobacteria(100);Thermoleophilia(100);Gaiellales(99);uncultured(99);unclassified;	Bacteria;Actinobacteria;Rubrobacteria;AB240334_o;AB240334_f;AB240334_g;EU804030_s;EU804030	97.9933	MW885117
IMCC30273	Win	50	681	ND	Actinobacteria	acI-A1	Bacteria(100);Actinobacteria(100);Actinobacteria(100);Frankiales(100);Sporichthyaceae(100);unclassified;	Bacteria;Actinobacteria;Actinobacteria_c;Planktophila_o;Planktophila_f;Planktophila;AQUA_s;AQUA01000007	99.8256	MW885118
IMCC30275	Win	50	699	ND	Proteobacteria/Betaproteobacteria	Lim2	Bacteria(100);Proteobacteria(100);Betaproteobacteria(100);Burkholderiales(100);Comamonadaceae(100);Limnohabitans(98);	Bacteria;Proteobacteria;Betaproteobacteria;Burkholderiales;Comamonadaceae;Curvibacter;FN668029_s;FN668029	98.9673	MW885119
IMCC30276	Win	50	709	ND	Proteobacteria/Betaproteobacteria	LD28 freshwater group	Bacteria(100);Proteobacteria(100);Betaproteobacteria(100);Methylophilales(100);Methylophilaceae(100);LD28_freshwater_group(100);	Bacteria;Proteobacteria;Betaproteobacteria;Methylophilales;Methylophilaceae;Methylotenera;LN827929_s;LN827929	99.7409	MW885120
IMCC30277	Win	50	699	ND	Proteobacteria/Betaproteobacteria	Lim2	Bacteria(100);Proteobacteria(100);Betaproteobacteria(100);Burkholderiales(100);Comamonadaceae(100);Limnohabitans(99);	Bacteria;Proteobacteria;Betaproteobacteria;Burkholderiales;Comamonadaceae;Curvibacter;FN668029_s;FN668029	98.4155	MW885121
IMCC30278	Win	50	709	ND	Proteobacteria/Betaproteobacteria	LD28 freshwater group	Bacteria(100);Proteobacteria(100);Betaproteobacteria(100);Methylophilales(100);Methylophilaceae(100);LD28_freshwater_group(100);	Bacteria;Proteobacteria;Betaproteobacteria;Methylophilales;Methylophilaceae;Methylotenera;LN827929_s;LN827929	99.6479	MW885122
IMCC30280	Win	50	688	ND	Actinobacteria	acIV-D	Bacteria(100);Actinobacteria(100);Acidimicrobiia(100);Acidimicrobiales(100);uncultured(100);unclassified;	Bacteria;Actinobacteria;Acidimicrobiia;Acidimicrobiales;Iamiaceae;EF632905_g;HQ661178_s;HQ661178	98.4563	MW885123
IMCC30281	Win	50	710	ND	Proteobacteria/Betaproteobacteria	LD28 freshwater group	Bacteria(100);Proteobacteria(100);Betaproteobacteria(100);Methylophilales(100);Methylophilaceae(100);LD28_freshwater_group(100);	Bacteria;Proteobacteria;Betaproteobacteria;Methylophilales;Methylophilaceae;Methylotenera;LN827929_s;LN827929	99.7409	MW885124
IMCC30283	Win	50	1460	C	Proteobacteria/Betaproteobacteria	PnecC	Bacteria(100);Proteobacteria(100);Betaproteobacteria(100);Burkholderiales(100);Burkholderiaceae(100);Polynucleobacter(100);	Bacteria;Proteobacteria;Betaproteobacteria;Burkholderiales;Ralstonia_f;Polynucleobacter;Polynucleobacter necessarius;Polynucleobacter necessarius subsp. asymbioticus;CP000655	99.4854	MW885125
IMCC30284	Win	50	709	ND	Proteobacteria/Betaproteobacteria	LD28 freshwater group	Bacteria(100);Proteobacteria(100);Betaproteobacteria(100);Methylophilales(100);Methylophilaceae(100);LD28_freshwater_group(100);	Bacteria;Proteobacteria;Betaproteobacteria;Methylophilales;Methylophilaceae;Methylotenera;LN827929_s;LN827929	99.7409	MW885126
IMCC30287	Win	50	1457	C	Proteobacteria/Betaproteobacteria	PnecC	Bacteria(100);Proteobacteria(100);Betaproteobacteria(100);Burkholderiales(100);Burkholderiaceae(100);Polynucleobacter(100);	Bacteria;Proteobacteria;Betaproteobacteria;Burkholderiales;Ralstonia_f;Polynucleobacter;Polynucleobacter necessarius;Polynucleobacter necessarius subsp. asymbioticus;CP000655	99.4872	MW885127
IMCC30288	Win	50	709	ND	Proteobacteria/Betaproteobacteria	LD28 freshwater group	Bacteria(100);Proteobacteria(100);Betaproteobacteria(100);Methylophilales(100);Methylophilaceae(100);LD28_freshwater_group(100);	Bacteria;Proteobacteria;Betaproteobacteria;Methylophilales;Methylophilaceae;Methylotenera;LN827929_s;LN827929	99.7409	MW885128
IMCC30289	Win	50	709	ND	Actinobacteria	unidentified Gaiellales 2	Bacteria(100);Actinobacteria(100);Thermoleophilia(100);Gaiellales(100);uncultured(100);unclassified;	Bacteria;Actinobacteria;Rubrobacteria;AB240334_o;AB240334_f;AB240334_g;EU804030_s;EU804030	97.479	MW885129
IMCC30290	Win	50	709	ND	Proteobacteria/Betaproteobacteria	LD28 freshwater group	Bacteria(100);Proteobacteria(100);Betaproteobacteria(100);Methylophilales(100);Methylophilaceae(100);LD28_freshwater_group(100);	Bacteria;Proteobacteria;Betaproteobacteria;Methylophilales;Methylophilaceae;Methylotenera;LN827929_s;LN827929	99.7409	MW885130
IMCC30292	Win	50	695	ND	Proteobacteria/Betaproteobacteria	LimB	Bacteria(100);Proteobacteria(100);Betaproteobacteria(100);Burkholderiales(100);Comamonadaceae(100);Limnohabitans(100);	Bacteria;Proteobacteria;Betaproteobacteria;Burkholderiales;Comamonadaceae;Limnohabitans;EU801144_s;EU801144	99.115	MW885131
IMCC30293	Win	50	687	ND	Proteobacteria/Betaproteobacteria	Lim2	Bacteria(100);Proteobacteria(100);Betaproteobacteria(100);Burkholderiales(100);Comamonadaceae(100);Limnohabitans(99);	Bacteria;Proteobacteria;Betaproteobacteria;Burkholderiales;Comamonadaceae;Curvibacter;FN668029_s;FN668029	98.9673	MW885132
IMCC30294	Win	50	699	ND	Proteobacteria/Betaproteobacteria	Lim2	Bacteria(100);Proteobacteria(100);Betaproteobacteria(100);Burkholderiales(100);Comamonadaceae(100);Limnohabitans(92);	Bacteria;Proteobacteria;Betaproteobacteria;Burkholderiales;Comamonadaceae;Curvibacter;FN668029_s;FN668029	98.9673	MW885133
IMCC30295	Win	50	705	ND	Proteobacteria/Betaproteobacteria	Paucimonas1	Bacteria(100);Proteobacteria(100);Betaproteobacteria(100);Burkholderiales(100);Oxalobacteraceae(100);Paucimonas(89);	Bacteria;Proteobacteria;Betaproteobacteria;Burkholderiales;Oxalobacteraceae;Herbaspirillum;DQ337029_s;DQ337029	97.4138	MW885134
IMCC30296	Win	50	1463	C	Proteobacteria/Betaproteobacteria	LD28 freshwater group	Bacteria(100);Proteobacteria(100);Betaproteobacteria(100);Methylophilales(100);Methylophilaceae(100);LD28_freshwater_group(100);	Bacteria;Proteobacteria;Betaproteobacteria;Methylophilales;Methylophilaceae;Methylotenera;LN827929_s;LN827929	99.7409	MW885135
IMCC30298	Win	50	663	ND	Proteobacteria/Alphaproteobacteria	Rhodobacter	Bacteria(100);Proteobacteria(100);Alphaproteobacteria(100);Rhodobacterales(100);Rhodobacteraceae(100);Rhodobacter(100);	Bacteria;Proteobacteria;Alphaproteobacteria;Rhodobacterales;Rhodobacteraceae;Rhodobacter;FJ612179_s;FJ612179	99.8155	MW885136
IMCC30299	Win	50	696	ND	Proteobacteria/Betaproteobacteria	LimD	Bacteria(100);Proteobacteria(100);Betaproteobacteria(100);Burkholderiales(100);Comamonadaceae(100);Limnohabitans(100);	Bacteria;Proteobacteria;Betaproteobacteria;Burkholderiales;Comamonadaceae;Limnohabitans;AJ867911_s;AJ867911	100	MW885137
IMCC30301	Win	50	1401	R	Proteobacteria/Alphaproteobacteria	alphaI cluster	Bacteria(100);Proteobacteria(100);Alphaproteobacteria(100);Rhizobiales(100);unclassified;unclassified;	Bacteria;Proteobacteria;Alphaproteobacteria;Rhizobiales;Beijerinckiaceae;AB470422_g;AB470422_s;AB470422	96.9918	MW885138
IMCC30302	Win	50	700	ND	Proteobacteria/Betaproteobacteria	Lim2	Bacteria(100);Proteobacteria(100);Betaproteobacteria(100);Burkholderiales(100);Comamonadaceae(100);Limnohabitans(97);	Bacteria;Proteobacteria;Betaproteobacteria;Burkholderiales;Comamonadaceae;Curvibacter;FN668029_s;FN668029	98.9673	MW885139
IMCC30304	Win	50	703	ND	Proteobacteria/Gammaproteobacteria	Acinetobacter	Bacteria(100);Proteobacteria(100);Gammaproteobacteria(100);Pseudomonadales(100);Moraxellaceae(100);Acinetobacter(100);	Bacteria;Proteobacteria;Gammaproteobacteria;Pseudomonadales;Moraxellaceae;Acinetobacter;Acinetobacter johnsonii;APON01000005	99.4575	MW885140
IMCC30305	Win	50	1461	C	Proteobacteria/Betaproteobacteria	PnecC	Bacteria(100);Proteobacteria(100);Betaproteobacteria(100);Burkholderiales(100);Burkholderiaceae(100);Polynucleobacter(100);	Bacteria;Proteobacteria;Betaproteobacteria;Burkholderiales;Ralstonia_f;Polynucleobacter;Polynucleobacter necessarius;Polynucleobacter necessarius subsp. asymbioticus;CP000655	99.4872	MW885141
IMCC30308	Win	50	699	ND	Proteobacteria/Betaproteobacteria	Lim2	Bacteria(100);Proteobacteria(100);Betaproteobacteria(100);Burkholderiales(100);Comamonadaceae(100);Limnohabitans(99);	Bacteria;Proteobacteria;Betaproteobacteria;Burkholderiales;Comamonadaceae;Curvibacter;FN668029_s;FN668029	98.9673	MW885142
IMCC30309	Win	50	695	ND	Proteobacteria/Betaproteobacteria	LD28 freshwater group	Bacteria(100);Proteobacteria(100);Betaproteobacteria(100);Methylophilales(100);Methylophilaceae(100);LD28_freshwater_group(100);	Bacteria;Proteobacteria;Betaproteobacteria;Methylophilales;Methylophilaceae;Methylotenera;LN827929_s;LN827929	99.7409	MW885143
IMCC30311	Win	50	709	ND	Proteobacteria/Betaproteobacteria	LD28 freshwater group	Bacteria(100);Proteobacteria(100);Betaproteobacteria(100);Methylophilales(100);Methylophilaceae(100);LD28_freshwater_group(100);	Bacteria;Proteobacteria;Betaproteobacteria;Methylophilales;Methylophilaceae;Methylotenera;LN827929_s;LN827929	99.7409	MW885144
IMCC30314	Win	50	709	ND	Proteobacteria/Betaproteobacteria	LD28 freshwater group	Bacteria(100);Proteobacteria(100);Betaproteobacteria(100);Methylophilales(100);Methylophilaceae(100);LD28_freshwater_group(100);	Bacteria;Proteobacteria;Betaproteobacteria;Methylophilales;Methylophilaceae;Methylotenera;LN827929_s;LN827929	99.7409	MW885145
IMCC30320	Win	50	697	ND	Proteobacteria/Betaproteobacteria	LimB	Bacteria(100);Proteobacteria(100);Betaproteobacteria(100);Burkholderiales(100);Comamonadaceae(100);Limnohabitans(100);	Bacteria;Proteobacteria;Betaproteobacteria;Burkholderiales;Comamonadaceae;Limnohabitans;EU801144_s;EU801144	99.2844	MW885146
IMCC30322	Win	50	1453	C	Proteobacteria/Betaproteobacteria	PnecC	Bacteria(100);Proteobacteria(100);Betaproteobacteria(100);Burkholderiales(100);Burkholderiaceae(100);Polynucleobacter(100);	Bacteria;Proteobacteria;Betaproteobacteria;Burkholderiales;Ralstonia_f;Polynucleobacter;Polynucleobacter necessarius;Polynucleobacter necessarius subsp. asymbioticus;CP000655	99.4872	MW885147
IMCC30323	Win	50	695	ND	Proteobacteria/Betaproteobacteria	LimD	Bacteria(100);Proteobacteria(100);Betaproteobacteria(100);Burkholderiales(100);Comamonadaceae(100);Limnohabitans(100);	Bacteria;Proteobacteria;Betaproteobacteria;Burkholderiales;Comamonadaceae;Limnohabitans;AJ867911_s;AJ867911	100	MW885148
IMCC30324	Win	50	706	ND	Actinobacteria	unidentified Gaiellales 2	Bacteria(100);Actinobacteria(100);Thermoleophilia(100);Gaiellales(100);uncultured(100);unclassified;	Bacteria;Actinobacteria;Rubrobacteria;AB240334_o;AB240334_f;AB240334_g;EU804030_s;EU804030	97.479	MW885149
IMCC30325	Win	50	709	ND	Proteobacteria/Betaproteobacteria	LD28 freshwater group	Bacteria(100);Proteobacteria(100);Betaproteobacteria(100);Methylophilales(100);Methylophilaceae(100);LD28_freshwater_group(100);	Bacteria;Proteobacteria;Betaproteobacteria;Methylophilales;Methylophilaceae;Methylotenera;LN827929_s;LN827929	99.8259	MW885150
IMCC30326	Win	50	645	ND	Proteobacteria/Betaproteobacteria	Methylotenera	Bacteria(100);Proteobacteria(100);Betaproteobacteria(100);Methylophilales(100);Methylophilaceae(100);Methylotenera(100);	Bacteria;Proteobacteria;Betaproteobacteria;Methylophilales;Methylophilaceae;Methylotenera;JUHH_s;JUHH01000001	99.7389	MW885151
IMCC30327	Win	50	713	ND	Actinobacteria	unidentified Gaiellales 2	Bacteria(100);Actinobacteria(100);Thermoleophilia(100);Gaiellales(100);uncultured(100);unclassified;	Bacteria;Actinobacteria;Rubrobacteria;AB240334_o;AB240334_f;AB240334_g;EU804030_s;EU804030	97.9933	MW885152
IMCC30328	Win	50	710	ND	Proteobacteria/Betaproteobacteria	LD28 freshwater group	Bacteria(100);Proteobacteria(100);Betaproteobacteria(100);Methylophilales(100);Methylophilaceae(100);LD28_freshwater_group(100);	Bacteria;Proteobacteria;Betaproteobacteria;Methylophilales;Methylophilaceae;Methylotenera;LN827929_s;LN827929	99.7409	MW885153
IMCC30329	Win	50	709	ND	Proteobacteria/Betaproteobacteria	LD28 freshwater group	Bacteria(100);Proteobacteria(100);Betaproteobacteria(100);Methylophilales(100);Methylophilaceae(100);LD28_freshwater_group(100);	Bacteria;Proteobacteria;Betaproteobacteria;Methylophilales;Methylophilaceae;Methylotenera;LN827929_s;LN827929	99.8259	MW885154
IMCC30331	Win	50	1450	C	Proteobacteria/Betaproteobacteria	PnecC	Bacteria(100);Proteobacteria(100);Betaproteobacteria(100);Burkholderiales(100);Burkholderiaceae(100);Polynucleobacter(100);	Bacteria;Proteobacteria;Betaproteobacteria;Burkholderiales;Ralstonia_f;Polynucleobacter;Polynucleobacter necessarius;Polynucleobacter necessarius subsp. asymbioticus;CP000655	99.4872	MW885155
IMCC30333	Win	50	709	ND	Proteobacteria/Betaproteobacteria	LD28 freshwater group	Bacteria(100);Proteobacteria(100);Betaproteobacteria(100);Methylophilales(100);Methylophilaceae(100);LD28_freshwater_group(100);	Bacteria;Proteobacteria;Betaproteobacteria;Methylophilales;Methylophilaceae;Methylotenera;LN827929_s;LN827929	99.7409	MW885156
IMCC30335	Win	50	1439	C	Proteobacteria/Betaproteobacteria	Lim2	Bacteria(100);Proteobacteria(100);Betaproteobacteria(100);Burkholderiales(100);Comamonadaceae(100);Limnohabitans(87);	Bacteria;Proteobacteria;Betaproteobacteria;Burkholderiales;Comamonadaceae;Curvibacter;FN668029_s;FN668029	98.8764	MW885157
IMCC30337	Win	50	709	ND	Actinobacteria	unidentified Gaiellales 2	Bacteria(100);Actinobacteria(100);Thermoleophilia(100);Gaiellales(100);uncultured(100);unclassified;	Bacteria;Actinobacteria;Rubrobacteria;AB240334_o;AB240334_f;AB240334_g;EU804030_s;EU804030	97.479	MW885158
IMCC30339	Win	50	709	ND	Proteobacteria/Betaproteobacteria	LD28 freshwater group	Bacteria(100);Proteobacteria(100);Betaproteobacteria(100);Methylophilales(100);Methylophilaceae(100);LD28_freshwater_group(100);	Bacteria;Proteobacteria;Betaproteobacteria;Methylophilales;Methylophilaceae;Methylotenera;LN827929_s;LN827929	99.7409	MW885159
IMCC30340	Win	50	683	ND	Actinobacteria	acIV-D	Bacteria(100);Actinobacteria(100);Acidimicrobiia(100);Acidimicrobiales(100);uncultured(100);unclassified;	Bacteria;Actinobacteria;Acidimicrobiia;Acidimicrobiales;Iamiaceae;EF632905_g;HQ661178_s;HQ661178	98.4563	MW885160
IMCC30341	Win	50	707	ND	Actinobacteria	unidentified Gaiellales 2	Bacteria(100);Actinobacteria(100);Thermoleophilia(100);Gaiellales(99);uncultured(99);unclassified;	Bacteria;Actinobacteria;Rubrobacteria;AB240334_o;AB240334_f;AB240334_g;EU804030_s;EU804030	97.479	MW885161
IMCC30342	Win	50	1379	C	Proteobacteria/Betaproteobacteria	PnecC	Bacteria(100);Proteobacteria(100);Betaproteobacteria(100);Burkholderiales(100);Burkholderiaceae(100);Polynucleobacter(100);	Bacteria;Proteobacteria;Betaproteobacteria;Burkholderiales;Ralstonia_f;Polynucleobacter;Polynucleobacter necessarius;Polynucleobacter necessarius subsp. asymbioticus;CP000655	99.4872	MW885162
IMCC30343	Win	50	706	ND	Proteobacteria/Betaproteobacteria	Lim2	Bacteria(100);Proteobacteria(100);Betaproteobacteria(100);Burkholderiales(100);Comamonadaceae(100);Limnohabitans(100);	Bacteria;Proteobacteria;Betaproteobacteria;Burkholderiales;Comamonadaceae;Curvibacter;FN668029_s;FN668029	98.9673	MW885163
IMCC30344	Win	50	701	ND	Proteobacteria/Betaproteobacteria	PnecB2	Bacteria(100);Proteobacteria(100);Betaproteobacteria(100);Burkholderiales(100);Burkholderiaceae(100);Polynucleobacter(100);	Bacteria;Proteobacteria;Betaproteobacteria;Burkholderiales;Ralstonia_f;Polynucleobacter;Polynucleobacter acidiphobus;FM208180	99.1349	MW885164
IMCC30345	Win	50	710	ND	Proteobacteria/Betaproteobacteria	Paucimonas1	Bacteria(100);Proteobacteria(100);Betaproteobacteria(100);Burkholderiales(100);Oxalobacteraceae(100);Paucimonas(85);	Bacteria;Proteobacteria;Betaproteobacteria;Burkholderiales;Oxalobacteraceae;Herbaspirillum;DQ337029_s;DQ337029	97.4048	MW885165
IMCC30346	Win	50	663	ND	Proteobacteria/Betaproteobacteria	LD28 freshwater group	Bacteria(100);Proteobacteria(100);Betaproteobacteria(100);Methylophilales(100);Methylophilaceae(100);LD28_freshwater_group(100);	Bacteria;Proteobacteria;Betaproteobacteria;Methylophilales;Methylophilaceae;Methylotenera;LN827929_s;LN827929	99.8259	MW885166
IMCC30347	Win	50	701	ND	Actinobacteria	acIV-D	Bacteria(100);Actinobacteria(100);Acidimicrobiia(100);Acidimicrobiales(100);uncultured(98);unclassified;	Bacteria;Actinobacteria;Acidimicrobiia;Acidimicrobiales;Iamiaceae;EF632905_g;DQ316372_s;DQ316372	99.154	MW885167
IMCC30349	Win	50	710	ND	Proteobacteria/Betaproteobacteria	LD28 freshwater group	Bacteria(100);Proteobacteria(100);Betaproteobacteria(100);Methylophilales(100);Methylophilaceae(100);LD28_freshwater_group(100);	Bacteria;Proteobacteria;Betaproteobacteria;Methylophilales;Methylophilaceae;Methylotenera;LN827929_s;LN827929	99.7409	MW885168
IMCC30351	Win	50	695	ND	Proteobacteria/Betaproteobacteria	LimB	Bacteria(100);Proteobacteria(100);Betaproteobacteria(100);Burkholderiales(100);Comamonadaceae(100);Limnohabitans(100);	Bacteria;Proteobacteria;Betaproteobacteria;Burkholderiales;Comamonadaceae;Limnohabitans;EU801144_s;EU801144	99.1364	MW885169
IMCC30353	Win	50	706	ND	Proteobacteria/Betaproteobacteria	Rhodoferax_Albidiferax	Bacteria(100);Proteobacteria(100);Betaproteobacteria(100);Burkholderiales(100);Comamonadaceae(100);unclassified;	Bacteria;Proteobacteria;Betaproteobacteria;Burkholderiales;Comamonadaceae;Albidiferax;Albidiferax ferrireducens;CP000267	98.2818	MW885170
IMCC30354	Win	50	705	ND	Proteobacteria/Betaproteobacteria	Lim2	Bacteria(100);Proteobacteria(100);Betaproteobacteria(100);Burkholderiales(100);Comamonadaceae(100);unclassified;	Bacteria;Proteobacteria;Betaproteobacteria;Burkholderiales;Comamonadaceae;Curvibacter;FN668029_s;FN668029	99.4774	MW885171
IMCC30355	Win	50	1461	C	Proteobacteria/Betaproteobacteria	Methylotenera	Bacteria(100);Proteobacteria(100);Betaproteobacteria(100);Methylophilales(100);Methylophilaceae(100);Methylotenera(100);	Bacteria;Proteobacteria;Betaproteobacteria;Methylophilales;Methylophilaceae;Methylotenera;JUHH_s;JUHH01000001	99.7389	MW885172
IMCC30356	Win	50	706	ND	Actinobacteria	unidentified Gaiellales 2	Bacteria(100);Actinobacteria(100);Thermoleophilia(100);Gaiellales(100);uncultured(100);unclassified;	Bacteria;Actinobacteria;Rubrobacteria;AB240334_o;AB240334_f;AB240334_g;EU804030_s;EU804030	97.479	MW885173
